# Supplementary material for: Developmental Stage, Muscle and Genetic Type Modify Muscle Transcriptome in Pigs: Effects on Gene Expression and Regulatory Factors Involved in Growth and Metabolism
Source: PLoS One. 2016 Dec 9;11(12):e0167858. doi: 10.1371/journal.pone.0167858 (PMC5148031; doi:10.1371/journal.pone.0167858)
Supplement: S1 Table — (XLSX) [file pone.0167858.s001.xlsx]

## Sheet: S1
S1 Table - Differentially expressed genes conditional on age (birth vs growing stages)
Ensembl Gene ID	Associated Gene Name	Fold change	P-value	RPKM at birth	RPKM at 4 months
ENSSSCG00000009219	IBSP	-219.27	7.65099e-07	1.69091	0.00265319
ENSSSCG00000015506	TNN	-202.582	4.26394e-22	0.768672	0.00120792
ENSSSCG00000016752	MYL7	-123.564	8.06121e-24	2.05781	0.00537164
ENSSSCG00000003368	RNF207	-104.569	1.15318e-33	9.11315	0.0350534
ENSSSCG00000030076	SLC6A13	-102.281	2.4215e-72	7.12837	0.0235701
ENSSSCG00000006138	ATP6V0D2	-94.0603	5.69425e-08	0.568246	0.00163174
ENSSSCG00000004803	ACTC1	-82.5443	0	3275.34	25.1523
ENSSSCG00000009336		-76.6659	1.31371e-12	0.763876	0.00148316
ENSSSCG00000017358	SLC4A1	-73.7594	1.28955e-12	1.28011	0.0102643
ENSSSCG00000012582	KCNE5	-60.8548	2.46808e-74	30.9209	0.304755
ENSSSCG00000014259		-58.7916	1.08548e-14	0.6249	0.00933807
ENSSSCG00000030539	KLK15	-56.2782	7.30463e-15	0.613463	0.00182946
ENSSSCG00000023733	NPG1	-54.7811	3.53421e-07	11.8814	0.141637
ENSSSCG00000012669	ARHGAP36	-53.5638	1.34738e-81	48.663	0.505778
ENSSSCG00000004274	COL9A1	-51.6225	8.43436e-07	0.794161	0.00739422
ENSSSCG00000013916	COMP	-49.5356	4.41862e-16	9.07882	0.110119
ENSSSCG00000001473	COL11A2	-45.2446	5.954e-38	5.37511	0.0698123
ENSSSCG00000015507		-41.5403	9.63807e-12	0.515299	0.00559371
ENSSSCG00000017637	MPO	-40.9194	2.32534e-05	0.896594	0.0155191
ENSSSCG00000013575	RETN	-39.7986	7.56663e-08	1.3718	0.0152733
ENSSSCG00000009046	CH242-197H16.1	-34.8453	4.19746e-08	0.747457	0.0102377
ENSSSCG00000028664		-34.6564	1.39168e-06	13.0786	0.240396
ENSSSCG00000013934	CILP2	-32.8557	2.2157e-09	3.55993	0.0580995
ENSSSCG00000024668	KLK1	-32.6681	5.52131e-48	3.55371	0.0639639
ENSSSCG00000029163	BCAT1	-31.9569	1.08506e-41	5.01717	0.0831971
ENSSSCG00000004754	CHAC1	-30.7662	1.93718e-24	33.7731	0.670903
ENSSSCG00000011349	CAMP	-30.4433	3.48299e-07	0.580346	0.00900212
ENSSSCG00000028773	DLK1	-30.3535	0	178.048	3.34786
ENSSSCG00000029481	CPLX1	-30.0864	3.36803e-45	14.1747	0.277835
ENSSSCG00000030206	STK33	-29.7997	1.75234e-21	1.62733	0.0232052
ENSSSCG00000003099	PGLYRP	-29.1896	6.41692e-09	1.52972	0.0341221
ENSSSCG00000012647	PRR32	-27.6888	1.6891e-78	8.83156	0.185744
ENSSSCG00000006590	S100A8	-27.5868	4.01508e-12	6.12626	0.136613
ENSSSCG00000022042		-27.0421	7.61717e-05	5.0108	0.128712
ENSSSCG00000011334		-26.3775	0.000980828	0.673989	0.00763663
ENSSSCG00000000749	SLC6A12	-25.8725	2.13371e-41	2.65857	0.0555268
ENSSSCG00000007926	SEC14L5	-25.0131	4.50394e-40	4.23493	0.0945667
ENSSSCG00000013417	PRTN3	-24.5152	7.77159e-05	1.96631	0.0424787
ENSSSCG00000013415	AZU1	-23.7895	0.000226516	2.37231	0.060785
ENSSSCG00000003101	HIF3A	-23.7515	1.65436e-25	6.1264	0.138077
ENSSSCG00000007718	CLDN4	-23.4237	3.98626e-11	4.20846	0.115094
ENSSSCG00000029879	LTF	-22.8126	5.29199e-11	2.84778	0.0766768
ENSSSCG00000014726	HBE1	-21.4955	2.9349e-06	0.939196	0.0220252
ENSSSCG00000003140	FGF21	-19.9666	2.05486e-07	9.93223	0.316553
ENSSSCG00000003051	CD177	-19.2973	6.02734e-05	0.749614	0.0220267
ENSSSCG00000002292	PLEKHH1	-19.2613	3.80261e-38	2.66117	0.0833893
ENSSSCG00000007680	MYL10	-19.0658	1.84753e-24	7.62977	0.214673
ENSSSCG00000006588	S100A9	-18.7596	1.3542e-09	12.5877	0.403656
ENSSSCG00000030999	MYH7	-18.7064	0	212.691	7.15999
ENSSSCG00000017884	TEKT1	-18.4233	2.24696e-15	0.856272	0.026439
ENSSSCG00000025890	RAB9B	-17.9157	6.93836e-29	1.25698	0.0387985
ENSSSCG00000008718		-17.8618	2.2561e-18	2.71481	0.0569357
ENSSSCG00000009323	MTUS2	-17.8452	6.9961e-42	57.9498	1.91212
ENSSSCG00000015773		-17.7996	7.51216e-24	2.35783	0.066413
ENSSSCG00000027553		-17.745	0.00241055	0.599809	0.0162481
ENSSSCG00000009361	POSTN	-17.7052	0	32.4417	1.13961
ENSSSCG00000027922		-17.6435	1.48332e-108	6.41038	0.209006
ENSSSCG00000006492	BGLAP	-17.3599	1.20901e-08	5.17187	0.206615
ENSSSCG00000028489		-17.3401	7.22559e-24	1.68715	0.0418854
ENSSSCG00000009442	LECT1	-17.1876	4.06739e-07	0.996205	0.0299058
ENSSSCG00000003239	HAS1	-16.8853	5.56811e-09	0.671778	0.0192776
ENSSSCG00000023261	GDF5	-16.7563	1.92292e-06	0.851157	0.025453
ENSSSCG00000011717	IGSF10	-16.6667	1.16856e-32	0.576572	0.0199224
ENSSSCG00000006745	CASQ2	-16.471	0	192.453	6.66448
ENSSSCG00000015774	TENM3	-16.1988	6.92697e-82	4.69676	0.171083
ENSSSCG00000000807	SLC38A1	-15.697	4.73093e-19	1.91938	0.166304
ENSSSCG00000022726	RHOD	-15.6734	1.3034e-43	9.3149	0.316856
ENSSSCG00000015290	CDK18	-15.662	3.01118e-41	8.5387	0.287266
ENSSSCG00000031019	CH242-17O13.4	-15.404	1.10935e-38	13.2199	0.485153
ENSSSCG00000014256	FBN2	-15.2372	6.93361e-87	3.73708	0.146293
ENSSSCG00000014076	FAM169A	-15.0844	1.29265e-16	0.753024	0.0315718
ENSSSCG00000000082	CACNA1I	-14.8076	1.61388e-36	2.59878	0.103186
ENSSSCG00000016522	PTN	-14.741	1.66746e-44	11.6628	0.466131
ENSSSCG00000021428		-14.7318	1.67586e-09	1.03942	0.0223099
ENSSSCG00000005086	SIX6	-14.1873	4.73673e-14	1.08033	0.0424015
ENSSSCG00000028911	COLQ	-14.1625	4.49029e-28	7.06938	0.253235
ENSSSCG00000014233	ZNF474	-13.3896	1.15713e-10	1.47909	0.0327275
ENSSSCG00000003736	ASXL3	-13.3187	2.72203e-33	0.500006	0.0227043
ENSSSCG00000023322	COL9A2	-13.2745	8.40207e-07	1.06819	0.056104
ENSSSCG00000021877	PMAP-23	-12.8311	0.000387036	0.884918	0.0399146
ENSSSCG00000015334	PDK4	-12.8051	4.44089e-16	368.652	17.3217
ENSSSCG00000013513	LSDP5	-12.8005	0	82.3677	3.63535
ENSSSCG00000006932		-12.7307	4.83758e-12	0.795388	0.0387032
ENSSSCG00000014988	MMP13	-12.5985	4.24842e-05	0.908296	0.0422532
ENSSSCG00000016343	TWIST2	-12.4727	7.07102e-23	2.47388	0.0995905
ENSSSCG00000003975	KCNQ4	-12.403	0	73.166	1.98345
ENSSSCG00000007082	OTOR	-12.156	7.68255e-20	12.2794	0.588197
ENSSSCG00000003449	LRRC38	-11.9579	3.68641e-39	9.292	0.474295
ENSSSCG00000004191	MOXD1	-11.8641	6.22187e-12	0.529834	0.0262999
ENSSSCG00000012315	SYNJ2	-11.7239	1.32031e-37	3.64475	0.176176
ENSSSCG00000003230	CLDND2	-11.4639	5.98408e-11	8.49914	0.309216
ENSSSCG00000007436	MMP9	-11.0445	2.26135e-05	1.54723	0.0804559
ENSSSCG00000007552		-10.9335	6.41119e-15	5.87223	0.302628
ENSSSCG00000021649		-10.9208	2.69976e-21	1.03519	0.0524451
ENSSSCG00000007208	TRIB3	-10.9101	5.26625e-13	11.5477	1.71798
ENSSSCG00000007507	PCK1	-10.8971	3.00808e-13	3.62416	0.188883
ENSSSCG00000005085	C14orf39	-10.8221	6.34336e-08	0.720262	0.0382083
ENSSSCG00000000707	SCNN1A	-10.791	5.59791e-17	0.913093	0.0442858
ENSSSCG00000026635		-10.729	2.3365e-17	10.0312	0.524431
ENSSSCG00000028559		-10.6196	0	9.18087	0.524
ENSSSCG00000028534		-10.5985	2.93636e-07	0.668655	0.0235134
ENSSSCG00000010984	KIF24	-10.5274	5.44614e-10	0.919924	0.0491866
ENSSSCG00000002009	PCK2	-10.5141	1.56765e-09	9.65223	0.582036
ENSSSCG00000025414	PYY	-10.4245	1.66416e-07	0.981645	0.0491236
ENSSSCG00000015398	SEMA3A	-10.2254	2.20038e-18	0.730582	0.0343618
ENSSSCG00000006717	PHGDH	-10.2155	3.18463e-11	37.8424	2.27926
ENSSSCG00000002438	C14orf159	-10.0619	0.00122702	0.99064	0.0302604
ENSSSCG00000004014	DACT2	-10.0421	3.49685e-27	0.58871	0.0336886
ENSSSCG00000002543	DIO3	-9.97729	2.9202e-10	1.18905	0.0635961
ENSSSCG00000020771	INHA	-9.86865	4.47266e-13	5.42963	0.333649
ENSSSCG00000008541	PLB1	-9.77233	3.69991e-33	9.84453	0.429468
ENSSSCG00000014727		-9.70418	2.38517e-05	1.19989	0.0643813
ENSSSCG00000027337	DLK1	-9.6798	4.7333e-10	4.8944	0.267621
ENSSSCG00000029688		-9.63074	1.99812e-11	5.29934	0.211771
ENSSSCG00000009642	STC1	-9.58364	6.87954e-20	3.59848	0.212081
ENSSSCG00000017262	SLC16A6	-9.57249	4.85313e-11	0.645746	0.0400162
ENSSSCG00000004511	MYO5B	-9.54059	6.10762e-29	1.15105	0.0684577
ENSSSCG00000012759	ZNF185	-9.52864	2.66226e-08	0.60896	0.0387011
ENSSSCG00000012595	LRCH2	-9.48261	3.38164e-33	1.33442	0.0818707
ENSSSCG00000029645		-9.4604	1.34552e-10	0.624714	0.0301888
ENSSSCG00000006589	S100A12	-9.45816	3.44225e-09	5.27896	0.338028
ENSSSCG00000016780	CTNND2	-9.45055	2.93167e-09	0.583043	0.269233
ENSSSCG00000006643	ANXA9	-9.44824	8.44243e-32	1.28757	0.0728139
ENSSSCG00000016381	SNED1	-9.38291	1.7456e-41	9.73924	0.496273
ENSSSCG00000025714	UGT8	-9.36975	1.92116e-15	1.54468	0.0972197
ENSSSCG00000027736	IFN-ALPHA-15	-9.35045	3.16125e-05	1.05661	0.110006
ENSSSCG00000012376	GDPD2	-9.2672	4.55844e-17	0.559157	0.0226227
ENSSSCG00000014951	PANX1	-9.24671	1.00415e-15	2.69991	0.17493
ENSSSCG00000008311	CYP26B1	-9.23178	2.00222e-24	1.55447	0.0924955
ENSSSCG00000027330	SLC2A1	-9.19128	5.98874e-14	7.24063	0.433388
ENSSSCG00000017988		-9.18928	5.82116e-09	0.71495	0.0475842
ENSSSCG00000012745		-9.16942	1.31561e-60	10.7965	0.690367
ENSSSCG00000003351	MMP23B	-9.09303	2.99685e-51	12.7896	0.788737
ENSSSCG00000021591		-8.99603	0	82.5162	5.3794
ENSSSCG00000023539	MBOAT2	-8.97991	3.0534e-68	1.93469	0.126203
ENSSSCG00000004835	MAGEL2	-8.95461	2.00106e-36	1.59127	0.104677
ENSSSCG00000004225	TPD52L1	-8.81984	1.88284e-14	7.441	0.34457
ENSSSCG00000003669	MFSD2A	-8.81646	3.08984e-08	0.598165	0.0384585
ENSSSCG00000007760	PRSS8	-8.69589	1.68378e-14	3.98565	0.258186
ENSSSCG00000012651	XPNPEP2	-8.6434	2.50238e-31	0.930841	0.0603315
ENSSSCG00000003624		-8.61686	0.000448158	0.710193	0.0555333
ENSSSCG00000007527	EDN3	-8.56874	2.15186e-17	0.557264	0.0355945
ENSSSCG00000004675	DUOX1	-8.52428	1.69894e-27	0.657825	0.0374844
ENSSSCG00000029449	PRG4	-8.49117	1.26242e-11	0.618236	0.0442337
ENSSSCG00000021844		-8.45055	5.50674e-09	0.952084	0.0617573
ENSSSCG00000013093	VWCE	-8.43859	1.03888e-20	0.761976	0.0454649
ENSSSCG00000012667	IGSF1	-8.39714	6.36427e-41	5.19376	0.360584
ENSSSCG00000008409		-8.37247	3.10356e-11	8.62372	0.629405
ENSSSCG00000003920	HPDL	-8.32396	2.00534e-33	9.33153	0.672657
ENSSSCG00000012844	SLC25A22	-8.30938	0	12.2376	0.839196
ENSSSCG00000017372	MPP3	-8.28009	5.96108e-21	4.85719	0.295879
ENSSSCG00000025685		-8.23498	1.25749e-19	2.1995	0.136406
ENSSSCG00000006247	PLAG1	-8.17462	2.96247e-19	0.735496	0.0513692
ENSSSCG00000028770	RCVRN	-8.14738	5.86618e-10	0.750123	0.04615
ENSSSCG00000017433	KRT14	-8.13744	8.01425e-07	0.683662	0.0478606
ENSSSCG00000013599	ANGPTL4	-8.07333	0	34.4719	2.49377
ENSSSCG00000016729	IGFBP3	-8.06703	6.62096e-36	9.18578	0.657923
ENSSSCG00000022630	FLYWCH2	-7.97986	1.20497e-17	4.29631	0.319217
ENSSSCG00000003361		-7.93582	4.04599e-35	4.93545	0.339039
ENSSSCG00000005393		-7.92438	1.00846e-07	0.847857	0.0360673
ENSSSCG00000012769	ATP2B3	-7.87425	0	21.4225	1.3985
ENSSSCG00000018007		-7.83383	0	114.745	9.68928
ENSSSCG00000025085	NEGR1	-7.77587	0.00307141	8.40311	1.73459
ENSSSCG00000012480	TNMD	-7.74631	9.89136e-14	4.11007	0.319819
ENSSSCG00000029130	ELANE	-7.58714	0.000173511	1.7933	0.278995
ENSSSCG00000002542	DIO3	-7.47825	2.83841e-08	1.38059	0.0968674
ENSSSCG00000007978	HBA	-7.47629	4.95781e-12	706.206	52.7267
ENSSSCG00000006941	DDAH1	-7.38639	1.09287e-27	26.4318	1.65976
ENSSSCG00000008716		-7.36297	3.58776e-19	3.57844	0.23213
ENSSSCG00000029456	SLC7A1	-7.33322	0	9.00921	0.71509
ENSSSCG00000006359	ADAMTS4	-7.24537	3.00647e-22	3.68513	0.294275
ENSSSCG00000004714	EPB42	-7.18807	1.44267e-05	0.500723	0.0332439
ENSSSCG00000008535	CLIP4	-7.1362	0	23.8994	1.95134
ENSSSCG00000005832	MAMDC4	-7.06079	0	13.763	1.01199
ENSSSCG00000022258		-7.04061	1.13725e-05	2.7101	0.219915
ENSSSCG00000004008		-7.02896	2.0397e-06	47.9935	6.67371
ENSSSCG00000005608	ANGPTL2	-7.02609	0	55.1177	4.52497
ENSSSCG00000012705	ZIC3	-7.01314	1.14999e-06	0.591933	0.0498826
ENSSSCG00000006481	GPATCH4	-6.98673	2.66231e-13	18.4357	1.53519
ENSSSCG00000006810		-6.97668	0	25.3722	1.76916
ENSSSCG00000012347	ALAS2	-6.94652	5.48468e-12	6.96534	0.595285
ENSSSCG00000023004	FZD9	-6.91873	2.61125e-17	1.27265	0.112128
ENSSSCG00000006651	ADAMTSL4	-6.89402	0	20.6395	1.73211
ENSSSCG00000022247	PROSER2	-6.88661	0	14.5364	1.19353
ENSSSCG00000015342	COL28A1	-6.86064	1.722e-23	4.65162	0.390423
ENSSSCG00000024247	SBK2	-6.858	6.54189e-10	1.38025	0.0977186
ENSSSCG00000004127	PLAGL1	-6.84436	0	17.5915	1.37769
ENSSSCG00000016453	TCAF1	-6.82557	0	23.6164	2.09088
ENSSSCG00000029541		-6.81142	2.78977e-18	0.716275	0.0543504
ENSSSCG00000003479	MFAP2	-6.7921	0	26.427	2.30305
ENSSSCG00000012121	EGFL6	-6.69947	4.68666e-29	1.9431	0.326394
ENSSSCG00000000730	PRMT8	-6.61258	4.48226e-13	0.695384	0.0721287
ENSSSCG00000029438		-6.61253	6.6275e-08	10.7204	0.990135
ENSSSCG00000028137		-6.59362	9.42667e-12	16.7316	1.50442
ENSSSCG00000025721	TMPRSS7	-6.58138	3.1411e-16	0.785026	0.0504121
ENSSSCG00000008062	PRSS22	-6.52147	6.00352e-18	15.264	1.97807
ENSSSCG00000004789	THBS1	-6.50011	2.33813e-12	34.4333	3.1148
ENSSSCG00000017197		-6.49248	0	16.1763	1.19035
ENSSSCG00000030643	EPT1	-6.46181	2.33915e-20	6.66741	0.532904
ENSSSCG00000028051	ZNF385C	-6.45408	7.22488e-35	2.01747	0.186571
ENSSSCG00000005970	SQLE	-6.43232	6.80623e-28	4.94297	0.459931
ENSSSCG00000021569	MMP25	-6.41854	1.65361e-05	0.980147	0.0696731
ENSSSCG00000014213	KCNN2	-6.4069	2.67141e-19	3.42742	0.252612
ENSSSCG00000012780	PLXNB3	-6.40374	5.41865e-19	0.575156	0.0480235
ENSSSCG00000003722	CDH2	-6.35464	8.28231e-07	1.23063	0.10185
ENSSSCG00000020835	EIF4EBP3	-6.23813	0	50.8439	4.83838
ENSSSCG00000028671	CEL	-6.22968	3.08035e-08	2.18367	0.202731
ENSSSCG00000003466	TMEM82	-6.22687	3.14833e-19	4.68242	0.364554
ENSSSCG00000017581	COL1A1	-6.16157	0	632.601	61.7276
ENSSSCG00000031058	IL2RA	-6.10241	2.66606e-05	0.503023	0.0385643
ENSSSCG00000030325	C1QTNF6	-6.05936	0	16.4646	1.65251
ENSSSCG00000004484		-6.01549	0	22.115	2.41241
ENSSSCG00000012546		-5.97916	6.83981e-27	4.61209	0.429089
ENSSSCG00000003333	FAM132A	-5.94621	1.03267e-08	0.763616	0.0378087
ENSSSCG00000020990		-5.92791	3.18597e-05	0.646212	0.129541
ENSSSCG00000017682	MYO19	-5.90408	3.43122e-27	8.26465	1.039
ENSSSCG00000016401	KIF1A	-5.90129	3.29479e-18	0.898094	0.084173
ENSSSCG00000017947	ACADVL	-5.88693	5.40238e-15	2.68518	0.26043
ENSSSCG00000005371	HEMGN	-5.88671	1.84836e-08	1.01073	0.0951454
ENSSSCG00000022849	IL2RA	-5.8705	1.12244e-12	0.818536	0.0731006
ENSSSCG00000030656		-5.86267	6.72933e-29	3.68822	0.364682
ENSSSCG00000017992	MFSD6L	-5.85471	1.03789e-16	1.34021	0.141697
ENSSSCG00000029074		-5.85104	0	426.386	42.7549
ENSSSCG00000026568	DNPH1	-5.82644	9.57881e-31	9.55804	0.960703
ENSSSCG00000004791	RASGRP1	-5.81532	7.54611e-13	1.58316	0.150017
ENSSSCG00000030165	MAFF	-5.79459	7.98354e-08	47.9291	4.63916
ENSSSCG00000023092		-5.78634	2.84788e-08	1.18295	0.11141
ENSSSCG00000013354	CSRP3	-5.7726	5.97167e-12	2264.44	227.717
ENSSSCG00000023494		-5.77157	1.40715e-11	2.21937	0.129933
ENSSSCG00000029756	ADGRG2	-5.74514	1.7768e-19	0.547245	0.0536839
ENSSSCG00000028741		-5.72648	6.18582e-08	0.573084	0.0316803
ENSSSCG00000029773		-5.70351	0.00256381	0.607922	0.0569488
ENSSSCG00000027593		-5.66963	0	256.672	26.6798
ENSSSCG00000009324	SLC7A1	-5.6683	8.08321e-16	8.76784	0.843467
ENSSSCG00000021015		-5.65308	0	375.767	39.2015
ENSSSCG00000013276	PRDM11	-5.62941	9.97266e-13	2.38964	0.184112
ENSSSCG00000017915	VMO1	-5.62297	5.49711e-13	13.8134	1.34517
ENSSSCG00000010272	ADAMTS14	-5.60156	9.10715e-16	0.762689	0.0721307
ENSSSCG00000024914	BF	-5.58772	3.72327e-08	2.53217	0.271591
ENSSSCG00000004907	CCBE1	-5.54491	4.4297e-16	1.00812	0.0945095
ENSSSCG00000003676		-5.53634	8.86237e-07	0.55633	0.0551987
ENSSSCG00000006985	MTMR7	-5.53428	3.40614e-27	2.69233	0.650442
ENSSSCG00000025858		-5.50311	0	75.7263	8.11853
ENSSSCG00000005467	HSDL2	-5.50104	0	92.4032	10.267
ENSSSCG00000010775	MSX2	-5.49415	6.9472e-07	0.839115	0.0946169
ENSSSCG00000008534	FAM179A	-5.48843	2.21634e-17	1.52578	0.12893
ENSSSCG00000017283	CD79B	-5.45827	7.87598e-09	1.4069	0.140219
ENSSSCG00000011218	SLC4A7	-5.44693	0	11.3772	1.26536
ENSSSCG00000017562	CACNA1G	-5.38772	1.31758e-16	1.07348	0.115191
ENSSSCG00000029249		-5.38684	6.58232e-18	1.36248	0.140363
ENSSSCG00000025582	PXDC1	-5.37143	6.88338e-14	25.2306	2.39143
ENSSSCG00000012536	PLP1	-5.35628	1.29836e-14	2.72836	0.304755
ENSSSCG00000023861	PFAS	-5.33324	1.50845e-15	2.75745	0.276283
ENSSSCG00000015550	RGS16	-5.32915	2.84917e-12	3.5892	0.361999
ENSSSCG00000006352	MPZ	-5.32534	3.3773e-13	83.6573	9.12872
ENSSSCG00000011685	PAQR9	-5.30946	3.36363e-09	0.761068	0.0853089
ENSSSCG00000004052	FNDC1	-5.29143	0	8.58232	0.958294
ENSSSCG00000024215	TECTA	-5.28488	6.489e-17	0.755514	0.0762975
ENSSSCG00000003546		-5.27581	0	143.004	16.2163
ENSSSCG00000028067		-5.25146	7.85902e-08	0.718265	0.0722843
ENSSSCG00000017569	CHAD	-5.23817	2.22382e-05	0.855581	0.0937543
ENSSSCG00000009975	EMID1	-5.20236	1.17261e-23	2.64977	0.256112
ENSSSCG00000026602	PTGIR	-5.19234	3.21033e-11	0.741811	0.0837492
ENSSSCG00000010512	SLIT1	-5.18837	2.22088e-15	0.538027	0.0598386
ENSSSCG00000014725	HBB	-5.18394	2.63523e-12	735.224	81.0959
ENSSSCG00000001765		-5.18276	9.11785e-18	0.979268	0.112004
ENSSSCG00000027124		-5.17312	0	13.9615	1.6158
ENSSSCG00000006524	THBS3	-5.16708	0	9.96703	1.15499
ENSSSCG00000017307	MYL4	-5.15079	7.22454e-06	1.41756	0.148508
ENSSSCG00000012574	AMMECR1	-5.15057	1.32083e-41	3.05777	0.34095
ENSSSCG00000009620	BMP1	-5.13778	0	30.6036	3.20179
ENSSSCG00000007977	HBM	-5.11906	2.12028e-06	8.96642	0.97287
ENSSSCG00000022634		-5.11017	1.24481e-22	5.63558	0.658765
ENSSSCG00000011727	PTX3	-5.10765	8.20733e-07	7.99019	0.885901
ENSSSCG00000002718	FA2H	-5.10678	1.42364e-07	0.58202	0.0555639
ENSSSCG00000024022	TRPC6	-5.10359	1.56781e-21	0.878187	0.0919207
ENSSSCG00000003201	ATF5	-5.06923	3.68657e-10	116.889	13.8464
ENSSSCG00000012138	ACE2	-5.04289	4.25481e-06	2.48335	0.270111
ENSSSCG00000001794		-5.03788	3.85963e-17	2.70058	0.297946
ENSSSCG00000009585	GADD45G	-5.00307	1.14797e-13	88.752	10.1613
ENSSSCG00000013393	SPON1	-4.96683	6.33451e-11	6.89325	0.810147
ENSSSCG00000012034	TIAM1	-4.95875	3.76564e-21	0.834654	0.0998148
ENSSSCG00000002546	XRCC3	-4.93449	3.45213e-18	5.31205	1.31422
ENSSSCG00000014202	STARD4	-4.89992	6.85231e-09	0.637338	0.0644929
ENSSSCG00000025981	SLC38A5	-4.88802	1.13125e-19	5.97799	0.694484
ENSSSCG00000010495	ALDH18A1	-4.85948	0	9.21092	1.1215
ENSSSCG00000022092		-4.84381	3.45352e-23	0.899203	0.119708
ENSSSCG00000027341		-4.84349	1.83803e-08	19.1306	2.36805
ENSSSCG00000015316		-4.81957	2.41165e-07	3.12884	0.244703
ENSSSCG00000010009		-4.81837	1.3079e-08	2.10319	0.329985
ENSSSCG00000017501	PNMT	-4.81116	6.94766e-13	15.8174	1.83902
ENSSSCG00000011553		-4.80604	0	7.40225	0.741588
ENSSSCG00000014437	PPARGC1B	-4.79721	0	9.87381	1.11315
ENSSSCG00000025810	KCNAB1	-4.76028	0	10.7105	1.594
ENSSSCG00000003594	H-FABP	-4.75912	7.69027e-25	140.79	14.3529
ENSSSCG00000017770		-4.75907	1.25153e-10	1.63413	0.135713
ENSSSCG00000005631	FAM102A	-4.75832	7.02273e-18	4.60219	0.539548
ENSSSCG00000009373	SLC25A15	-4.75784	0	5.5769	0.69556
ENSSSCG00000014083	ANKDD1B	-4.74986	8.21271e-10	0.805106	0.102542
ENSSSCG00000009216	SPP1	-4.72332	0.000101227	12.2859	1.61
ENSSSCG00000028367	DAPP1	-4.71025	3.51953e-06	2.25482	0.267169
ENSSSCG00000012157	PHKA2	-4.70472	1.29395e-32	2.62694	0.318066
ENSSSCG00000001793	ADAMTSL3	-4.70282	0	5.71662	0.631627
ENSSSCG00000010330		-4.7026	0	90.519	11.1579
ENSSSCG00000023728	TBCEL	-4.70098	9.70681e-18	1.95352	0.259669
ENSSSCG00000026254	PRRG3	-4.69448	2.53995e-09	0.931482	0.0993562
ENSSSCG00000012915	CLCF1	-4.68844	1.22764e-10	1.63985	0.18769
ENSSSCG00000010071	MMP11	-4.67639	0	29.7282	3.2805
ENSSSCG00000005999	DSCC1	-4.66595	8.74234e-09	0.695188	0.0750174
ENSSSCG00000001203	ZSCAN9	-4.6657	2.66872e-12	0.691315	0.085069
ENSSSCG00000003399	RBP7	-4.65026	1.1364e-05	3.48379	0.318068
ENSSSCG00000001873		-4.64574	0	7.52902	0.946516
ENSSSCG00000029881		-4.64083	1.27938e-09	0.561731	0.0607941
ENSSSCG00000003928	PLK3	-4.56758	5.55544e-14	2.58185	0.337933
ENSSSCG00000004092		-4.55142	8.66335e-13	2.72927	0.336846
ENSSSCG00000025527	FABP3	-4.54017	0	150.192	19.8644
ENSSSCG00000018009	ADPRM	-4.51997	1.1565e-19	5.86443	0.639399
ENSSSCG00000001795	SH3GL3	-4.51966	1.25352e-13	0.791181	0.0896103
ENSSSCG00000027953	PRR22	-4.519	0.000152013	0.510579	0.0281127
ENSSSCG00000025560	PGLYRP2	-4.5141	0.00418673	0.892464	0.108308
ENSSSCG00000001975		-4.49283	6.50491e-23	7.89203	1.01052
ENSSSCG00000002887	MAG	-4.48639	1.50333e-07	0.777841	0.0971596
ENSSSCG00000014431	AFAP1L1	-4.47754	0	15.6301	1.8997
ENSSSCG00000005171	ADFP	-4.47639	0	103.049	13.5471
ENSSSCG00000008289	MTHFD2	-4.47176	7.00086e-11	11.2257	1.53499
ENSSSCG00000029032		-4.46978	4.08597e-12	1.05934	0.136518
ENSSSCG00000008072	ASPN	-4.46788	0	9.7809	1.35945
ENSSSCG00000023444		-4.45068	1.74561e-09	8.38054	1.12431
ENSSSCG00000021601	ZNF711	-4.44153	7.07874e-16	0.510163	0.0651267
ENSSSCG00000017154	CARD14	-4.44144	3.24314e-05	3.67395	0.837923
ENSSSCG00000021252	LRRC75A	-4.4211	0	8.09958	1.09013
ENSSSCG00000002026	EFS	-4.41864	0	6.21791	0.814508
ENSSSCG00000005172		-4.41797	5.71906e-07	1.40536	0.154642
ENSSSCG00000012050	RCAN1	-4.41668	3.75517e-07	212.557	29.3943
ENSSSCG00000003603		-4.41119	0	11.9628	1.58538
ENSSSCG00000029392		-4.40761	1.64335e-09	0.733618	0.0830787
ENSSSCG00000000002	GTSE1	-4.40549	2.60923e-14	2.44971	0.280994
ENSSSCG00000031023	CD24	-4.39105	2.26489e-13	1.62855	0.213474
ENSSSCG00000011208	ZNF385D	-4.38611	0	18.8535	2.51701
ENSSSCG00000024583		-4.38515	1.55811e-13	1.87465	0.254306
ENSSSCG00000016437	WDR86	-4.37396	9.6141e-12	1.14731	0.096784
ENSSSCG00000008058		-4.36977	3.39977e-20	22.868	2.57322
ENSSSCG00000021965	ENV	-4.36293	7.28804e-07	2.25738	0.331021
ENSSSCG00000026478	PADI2	-4.35499	1.41443e-21	1.51971	0.215901
ENSSSCG00000015396	SEMA3D	-4.35421	1.19899e-19	0.874641	0.118403
ENSSSCG00000001620	MDFI	-4.34237	1.23485e-14	1.21334	0.157404
ENSSSCG00000024609	GNAT1	-4.34187	3.58209e-05	0.675563	0.0792473
ENSSSCG00000012572		-4.31626	4.34619e-19	2.46713	0.345876
ENSSSCG00000012880	CPT1A	-4.30433	0	8.30137	1.13293
ENSSSCG00000017160	CBX4	-4.30312	3.25356e-27	5.2797	0.720359
ENSSSCG00000002857	TDRD12	-4.30131	2.37073e-15	0.565845	0.0758943
ENSSSCG00000004830	ATP10A	-4.30018	3.47305e-16	3.74312	0.476526
ENSSSCG00000008115	MAL	-4.29966	3.82713e-09	5.63226	0.48716
ENSSSCG00000010483	PLCE1	-4.28614	0	4.52419	0.59488
ENSSSCG00000003821	KANK4	-4.27512	5.75419e-19	1.4578	0.178857
ENSSSCG00000011806	MASP1	-4.26804	0	9.51673	1.2021
ENSSSCG00000010592	AS3MT	-4.26387	4.8172e-17	2.39221	0.323766
ENSSSCG00000003392	SLC25A33	-4.25854	1.21504e-27	11.95	1.52317
ENSSSCG00000029974		-4.25237	3.68832e-09	4.2122	0.523203
ENSSSCG00000012525	BEX1	-4.25072	2.4462e-32	9.79467	1.37578
ENSSSCG00000001434	EGFL8	-4.24826	2.33688e-14	3.72053	0.51014
ENSSSCG00000004273	COL19A1	-4.24822	3.48633e-12	2.19071	0.773756
ENSSSCG00000011384		-4.23482	5.68876e-17	0.60128	0.0838845
ENSSSCG00000022194		-4.23365	2.18135e-06	0.507484	0.0567634
ENSSSCG00000024342	AQP4	-4.23086	4.41869e-14	8.87061	1.3036
ENSSSCG00000001660	PTK7	-4.22232	0	3.9486	0.545181
ENSSSCG00000015918	B3GALT1	-4.2194	4.83213e-05	0.897038	0.132974
ENSSSCG00000015935	CCDC173	-4.21691	3.63452e-08	0.641255	0.0797761
ENSSSCG00000030275		-4.21586	7.01454e-08	1.62929	0.179911
ENSSSCG00000002997		-4.20985	0.00144268	0.74781	0.0764653
ENSSSCG00000015326	COL1A2	-4.20626	0	513.227	73.6801
ENSSSCG00000002351		-4.19606	0	72.5743	10.3684
ENSSSCG00000003318	GALP	-4.18894	1.73607e-05	1.12305	0.138717
ENSSSCG00000006857	COL11A1	-4.18745	1.95621e-13	4.07048	0.582541
ENSSSCG00000016672	PAC1	-4.18444	8.2401e-10	2.21528	0.267562
ENSSSCG00000027881	KCNK6	-4.18327	9.52224e-14	0.500325	0.0712077
ENSSSCG00000003720		-4.17746	1.96541e-08	4.64138	0.635479
ENSSSCG00000021467	EME2	-4.17546	4.0791e-10	0.826642	0.102954
ENSSSCG00000017141	AATK	-4.1674	2.61315e-26	2.78006	0.340566
ENSSSCG00000029143		-4.15501	4.28276e-20	3.06429	0.42563
ENSSSCG00000005965	MYC	-4.15031	0	31.8479	4.43567
ENSSSCG00000014581	TUB	-4.14975	3.6132e-12	0.554375	0.0780315
ENSSSCG00000004885	CDH19	-4.14514	1.21454e-10	0.59788	0.058349
ENSSSCG00000011681	TRPC1	-4.1431	1.96188e-14	1.94871	0.269653
ENSSSCG00000029567	SLC8A2	-4.13524	9.68981e-16	2.12123	0.28808
ENSSSCG00000011294	FAM198A	-4.12503	8.95556e-13	1.48633	0.209519
ENSSSCG00000007793		-4.12332	4.50315e-07	1.80431	0.233223
ENSSSCG00000023377	EMP3	-4.11479	0	36.7142	5.27757
ENSSSCG00000021920	SOX12	-4.1115	1.21145e-08	0.795063	0.113001
ENSSSCG00000005194		-4.09613	3.87844e-21	1.43517	0.203556
ENSSSCG00000002349	ACOT4	-4.08798	4.70919e-16	2.48555	0.354529
ENSSSCG00000009132	ENPEP	-4.0832	4.44089e-16	4.65797	0.671014
ENSSSCG00000000727	CCND2	-4.07944	4.87085e-15	5.15177	0.683379
ENSSSCG00000002716	MLKL	-4.07662	1.28423e-05	2.12501	0.242563
ENSSSCG00000003587	TMEM200B	-4.07538	8.75853e-13	2.79866	0.404814
ENSSSCG00000026248	PAQR4	-4.07343	2.15465e-29	4.89231	0.715618
ENSSSCG00000016287	CHRND	-4.07131	9.03074e-19	6.60562	0.896403
ENSSSCG00000011940	DZIP3	-4.07018	2.36704e-16	2.1104	0.259399
ENSSSCG00000004098		-4.06532	1.66852e-13	3.44103	0.51246
ENSSSCG00000016843	C5orf42	-4.06491	0	2.88607	0.386602
ENSSSCG00000026403		-4.06203	6.66824e-07	1.32369	0.170748
ENSSSCG00000015784	FACL2	-4.06058	0	315.546	45.8444
ENSSSCG00000011316	CCR9	-4.04642	0.000112703	0.527887	0.0391851
ENSSSCG00000024823	RCN3	-4.03546	0	26.265	3.92246
ENSSSCG00000012007	HSPA13	-4.03044	1.06581e-14	6.7343	0.998705
ENSSSCG00000030876	RBP5	-4.01745	3.84492e-07	6.617	0.741027
ENSSSCG00000030247	EPM2AIP1	-4.0169	3.22662e-19	5.21526	0.77146
ENSSSCG00000016900		-4.01522	5.08848e-05	1.13237	0.213867
ENSSSCG00000012202	GK	-4.00865	1.91364e-17	3.08772	0.401102
ENSSSCG00000016322	ACKR3	-4.00536	0	34.93	5.35539
ENSSSCG00000009037	ZNF827	-4.00203	2.85987e-22	1.40672	0.180381
ENSSSCG00000030516		-3.99663	1.11022e-15	8.11432	1.18297
ENSSSCG00000016258	DNER	-3.99659	2.23162e-06	0.566595	0.0718465
ENSSSCG00000009293		-3.99631	2.80043e-12	1.62669	0.203281
ENSSSCG00000016373	BOK	-3.98987	8.10073e-09	6.41758	0.801041
ENSSSCG00000010075	VPREB3	-3.98683	0.000534557	1.43901	0.147866
ENSSSCG00000028338	PAMR1	-3.97545	0	6.28256	0.931015
ENSSSCG00000016997	FGF18	-3.97426	1.05866e-10	3.24643	0.492462
ENSSSCG00000003851	CPT2	-3.97137	0	35.3168	5.29908
ENSSSCG00000017548	NGFR	-3.95918	6.12576e-11	1.45087	0.206541
ENSSSCG00000001963	EGLN3	-3.94832	0	34.1331	5.1833
ENSSSCG00000003467	SLC25A34	-3.94783	0	53.9921	7.94942
ENSSSCG00000014922		-3.94277	7.64503e-08	1.3854	0.204878
ENSSSCG00000009220	DMP1	-3.93483	6.72579e-08	1.13608	0.16749
ENSSSCG00000027434		-3.93103	3.85005e-12	7.14341	0.963894
ENSSSCG00000009446	PCDH17	-3.91448	3.478e-15	1.53963	0.243158
ENSSSCG00000017957	EIF4A1	-3.9143	0	190.193	28.2087
ENSSSCG00000012172	ACOT9	-3.9115	0	20.0968	2.97236
ENSSSCG00000011292	ZNF662	-3.89461	3.40271e-13	2.31712	0.292526
ENSSSCG00000017987	MYH10	-3.89416	4.45414e-06	29.8942	4.49425
ENSSSCG00000009716	SH3RF1	-3.88961	2.86101e-23	3.82815	0.58082
ENSSSCG00000000917	KERA	-3.88744	2.63793e-12	6.55027	1.02799
ENSSSCG00000023768		-3.88201	1.01641e-06	0.874507	0.109447
ENSSSCG00000000795	ADAMTS20	-3.87495	0	11.0338	1.50214
ENSSSCG00000014232	LOX	-3.87312	8.00674e-22	5.28641	0.82183
ENSSSCG00000007401	SDC4	-3.86974	3.29758e-11	46.066	6.6396
ENSSSCG00000007094		-3.86351	6.62781e-25	6.05385	0.684966
ENSSSCG00000008449		-3.86106	3.76882e-10	3.31944	0.401439
ENSSSCG00000003694	EMILIN2	-3.85965	0	17.0244	2.60086
ENSSSCG00000028430		-3.85397	5.91649e-08	4.97164	0.40285
ENSSSCG00000000175		-3.84358	0	11.4763	1.74208
ENSSSCG00000016396	TNFAIP6	-3.83972	2.39125e-15	8.4192	1.29018
ENSSSCG00000005178	CNTLN	-3.83896	3.79224e-16	1.01732	0.147416
ENSSSCG00000016225	MOGAT1	-3.83786	1.16643e-19	4.35162	0.68335
ENSSSCG00000015618	LAMB3	-3.83178	3.19981e-14	1.1939	0.169788
ENSSSCG00000015742	TMEM177	-3.82766	1.22543e-18	9.94425	1.53635
ENSSSCG00000000874	GAS2L3	-3.8155	7.4314e-14	0.865835	0.12195
ENSSSCG00000016983	STC2	-3.81463	1.09402e-07	9.04845	1.33059
ENSSSCG00000000171	CKAP4	-3.81396	1.20176e-20	7.87207	1.21297
ENSSSCG00000000953		-3.80734	1.44354e-11	1.0377	0.149568
ENSSSCG00000009162	SLC9B1	-3.80729	0.00205282	10.3459	1.21928
ENSSSCG00000027541	TMEM198	-3.80694	3.42955e-05	58.6227	30.4607
ENSSSCG00000026220	CCDC8	-3.80572	0	33.6906	4.91752
ENSSSCG00000011747	CLDN11	-3.8032	1.98767e-16	0.766004	0.117732
ENSSSCG00000009723	ZNF268	-3.79914	7.10166e-19	1.24493	0.177739
ENSSSCG00000018026		-3.79537	6.96055e-09	0.573264	0.0867863
ENSSSCG00000023837	WFDC1	-3.79254	1.87104e-20	3.60378	0.516231
ENSSSCG00000014397	SPRY4	-3.78747	1.45249e-12	5.57636	0.916214
ENSSSCG00000006897		-3.7853	7.5785e-11	0.910117	0.155416
ENSSSCG00000016222	KCNE4	-3.78432	2.59738e-07	0.816179	0.117607
ENSSSCG00000024587	ECI1	-3.78277	0	85.943	13.3387
ENSSSCG00000015239	BARX2	-3.78172	2.51998e-05	2.92943	0.481784
ENSSSCG00000007523	TUBB1	-3.77971	1.4195e-08	0.985461	0.131637
ENSSSCG00000022429	KAZALD1	-3.77811	3.37735e-20	2.35254	0.377899
ENSSSCG00000001767		-3.77575	3.31738e-09	1.39479	0.201777
ENSSSCG00000007816	IL21R	-3.76767	1.99303e-05	2.80339	0.447475
ENSSSCG00000014012	GFPT2	-3.76746	0	6.89093	1.02887
ENSSSCG00000008835	RASL11B	-3.76248	2.21034e-11	2.38706	0.364472
ENSSSCG00000030900	LDLR	-3.757	6.22546e-15	9.98846	1.48077
ENSSSCG00000003708	ANKRD29	-3.74942	3.63538e-16	3.24165	0.505058
ENSSSCG00000003338	PUSL1	-3.74685	7.53919e-11	4.21394	0.632037
ENSSSCG00000024272		-3.74615	4.44481e-05	14.2192	1.8307
ENSSSCG00000030150	UGDH	-3.74201	0	11.7359	1.89622
ENSSSCG00000011245		-3.73177	1.83829e-09	5.44976	0.807544
ENSSSCG00000017626	SRSF1	-3.72821	0	60.2326	9.66793
ENSSSCG00000005195		-3.72535	7.07063e-17	2.38664	0.368548
ENSSSCG00000006743	SLC22A15	-3.72179	1.09754e-13	0.823191	0.127647
ENSSSCG00000026404	SERTAD4	-3.70037	5.13454e-13	0.965622	0.151206
ENSSSCG00000012607	TMEM255A	-3.69955	4.12368e-10	2.87283	0.305099
ENSSSCG00000016031	CRLR	-3.68778	4.89279e-19	6.45326	1.03135
ENSSSCG00000001759	DNAJA4	-3.68574	3.40443e-09	165.743	26.7894
ENSSSCG00000004573		-3.68373	0.000160121	1.28715	0.196945
ENSSSCG00000028197	PFKL	-3.68246	0	21.9329	3.44542
ENSSSCG00000025866	PRX	-3.67305	0	14.6747	2.32191
ENSSSCG00000007741	NUPR1L	-3.66802	0.000830579	0.547876	0.0785718
ENSSSCG00000006821	GSTM3	-3.66457	1.41138e-12	4.28947	0.678829
ENSSSCG00000022304		-3.64491	7.57243e-18	34.8291	4.63201
ENSSSCG00000025394		-3.64401	1.48586e-11	32.7544	5.25258
ENSSSCG00000017811		-3.63921	7.40663e-07	0.886618	0.129169
ENSSSCG00000024176		-3.63571	2.72432e-14	2.6759	0.414233
ENSSSCG00000017343	GFAP	-3.6343	9.19306e-09	1.28221	0.194013
ENSSSCG00000016755	POLM	-3.63301	1.17248e-19	3.27615	0.406668
ENSSSCG00000012881	CPT1A	-3.62565	3.66248e-23	6.043	0.987731
ENSSSCG00000014575	SCUBE2	-3.62299	0	3.88951	0.56846
ENSSSCG00000008792	N4BP2	-3.61994	0	2.63802	0.433181
ENSSSCG00000008074		-3.61913	4.24024e-15	11.6907	1.95433
ENSSSCG00000028840	EZH2	-3.61392	2.44819e-17	2.43999	0.347441
ENSSSCG00000017103	SRD5A1	-3.61271	1.59523e-14	2.10336	0.333133
ENSSSCG00000030136	HS3ST3B1	-3.60727	2.32829e-12	1.05857	0.169127
ENSSSCG00000007665		-3.60647	2.9612e-10	0.760438	0.118651
ENSSSCG00000022689	GADD45B	-3.59477	2.66893e-09	27.1859	4.33853
ENSSSCG00000026554	FAM213B	-3.5938	0	255.565	42.1719
ENSSSCG00000022925	SLC2A3	-3.59276	1.65423e-13	5.92898	0.977323
ENSSSCG00000012950	RIN1	-3.58874	1.70954e-11	0.870725	0.140755
ENSSSCG00000030008		-3.58784	3.20044e-13	0.522282	0.0776929
ENSSSCG00000030363	LGI3	-3.58415	1.81441e-17	0.834452	0.137588
ENSSSCG00000007542		-3.57526	8.85364e-10	2.87826	0.40299
ENSSSCG00000021731	WWC2	-3.57416	0	2.79573	0.60447
ENSSSCG00000015445	NRCAM	-3.57277	1.86943e-16	0.806821	0.127364
ENSSSCG00000005669	FAM73B	-3.57116	0	33.6802	5.33233
ENSSSCG00000002418	FLRT2	-3.56986	1.68416e-12	3.13869	0.517977
ENSSSCG00000014570	NRIP3	-3.56616	6.12496e-09	0.9465	0.144692
ENSSSCG00000021439	CCDC66	-3.56169	0	2.64088	0.403189
ENSSSCG00000020725	ERBB3	-3.54515	5.22622e-15	26.4374	9.01597
ENSSSCG00000024509	SLC30A1	-3.54246	9.07679e-13	1.73958	0.287276
ENSSSCG00000004931	IGDCC4	-3.53846	0	13.8571	2.27589
ENSSSCG00000010376	GDF10	-3.53123	1.50635e-07	0.693316	0.0963125
ENSSSCG00000017169	SEC14L1	-3.52609	0	35.2527	5.25667
ENSSSCG00000008013	ALS	-3.52035	1.06377e-14	2.02289	0.332114
ENSSSCG00000017797	SLC6A4	-3.51929	7.40565e-11	1.03154	0.16662
ENSSSCG00000021364	SOX10	-3.51287	2.74787e-08	1.65592	0.250772
ENSSSCG00000010486	HELLS	-3.50975	4.21622e-17	0.672389	0.109839
ENSSSCG00000001605	TSPO2	-3.5023	0.00037639	0.965783	0.149063
ENSSSCG00000014923	RAB38	-3.4949	2.85532e-05	0.500228	0.0537443
ENSSSCG00000000910	SOCS2	-3.48358	0	9.06199	1.55917
ENSSSCG00000009233	AGPAT9	-3.48337	0	18.5549	3.11535
ENSSSCG00000021196	HIC2	-3.48275	2.053e-14	1.53331	0.258882
ENSSSCG00000005305	UNC13B	-3.4758	1.82437e-09	3.40492	0.535621
ENSSSCG00000030631		-3.47419	5.22532e-11	2.08905	0.362617
ENSSSCG00000015413	FGL2	-3.46574	1.78735e-11	27.3602	4.71459
ENSSSCG00000007737	TPST1	-3.46415	0	15.3074	2.47883
ENSSSCG00000012633	IL13RA1	-3.45921	0	62.535	10.8111
ENSSSCG00000009060	MAML3	-3.4582	2.73981e-10	0.891691	0.149043
ENSSSCG00000027378	SH3PXD2B	-3.45788	0	2.76556	0.472852
ENSSSCG00000001986	NFATC4	-3.45474	9.98932e-30	4.29251	0.722688
ENSSSCG00000000089	RPL3	-3.45221	0	551.538	93.7832
ENSSSCG00000030253	NOL9	-3.4474	0	12.1597	2.02353
ENSSSCG00000016432	PRKAG2	-3.44293	2.0819e-09	32.1698	4.17313
ENSSSCG00000030143	OGN	-3.44096	0	32.7254	5.87579
ENSSSCG00000015124	PVRL1	-3.44024	5.72555e-08	1.0727	0.171359
ENSSSCG00000026559	EML6	-3.43264	2.81718e-09	2.74909	0.419616
ENSSSCG00000023105	NET1	-3.43212	0	34.7335	5.99723
ENSSSCG00000014840	P4HA3	-3.42913	6.42887e-13	3.25981	0.557355
ENSSSCG00000010204	BICC1	-3.42684	7.51314e-21	2.41735	0.411309
ENSSSCG00000012152	SCML1	-3.4216	3.65223e-09	1.22503	0.14654
ENSSSCG00000003527		-3.41467	6.06937e-10	2.83312	0.484075
ENSSSCG00000012875	TPCN2	-3.41401	5.79694e-24	3.65451	0.613722
ENSSSCG00000020958		-3.41331	4.1618e-06	2.41079	0.412595
ENSSSCG00000005916	KIAA1875	-3.4068	5.07796e-11	2.70343	0.3953
ENSSSCG00000024261	CBX2	-3.4067	1.88008e-17	0.99764	0.17015
ENSSSCG00000003190	ADM5	-3.40514	4.05349e-07	2.48259	0.434557
ENSSSCG00000009101	PRDM5	-3.39967	2.00876e-08	0.661803	0.101604
ENSSSCG00000012319	MAGED4B	-3.39887	0	10.0146	1.6815
ENSSSCG00000017257		-3.39697	0	8.65133	1.51314
ENSSSCG00000007993	CAPN15	-3.39514	0	14.364	2.40948
ENSSSCG00000030473		-3.39354	1.33946e-05	1.11104	0.167627
ENSSSCG00000009603		-3.39271	8.10488e-13	0.917483	0.148001
ENSSSCG00000010085	SDF2L1	-3.39052	0.00023508	3.15576	0.554155
ENSSSCG00000006145	E2F5	-3.38747	3.15392e-08	1.08377	0.175761
ENSSSCG00000006288	SELP	-3.38607	8.80954e-09	0.997494	0.171377
ENSSSCG00000026078	GLCE	-3.37998	0	5.47135	0.958446
ENSSSCG00000005680	PRRX2	-3.37863	9.83422e-16	5.60858	0.946321
ENSSSCG00000016159		-3.37799	0.00105071	0.568117	0.102282
ENSSSCG00000013773	ADGRL1	-3.37624	2.76016e-20	1.48535	0.257199
ENSSSCG00000013226	PTPMT1	-3.37183	0	32.7263	5.75732
ENSSSCG00000006120	OTUD6B	-3.37106	0	11.5768	1.91609
ENSSSCG00000013303	ABTB2	-3.3634	1.53211e-14	3.7253	0.613833
ENSSSCG00000017962	KDM6B	-3.36279	0	12.0967	2.13729
ENSSSCG00000030938		-3.36029	0.00884752	1.38698	0.228728
ENSSSCG00000025160	DPF1	-3.3443	1.15233e-09	2.42923	0.39939
ENSSSCG00000008292	TET3	-3.34307	1.16116e-14	0.910061	0.165353
ENSSSCG00000026516	EPHB3	-3.34058	4.06203e-19	1.91915	0.345886
ENSSSCG00000009751	FZD10	-3.33966	2.58913e-16	2.8503	0.519207
ENSSSCG00000014965	ENDOD1	-3.33734	2.22045e-16	16.003	2.82963
ENSSSCG00000017142	BAIAP2	-3.3359	0	26.3455	4.25871
ENSSSCG00000014162		-3.33382	1.75855e-05	0.635305	0.106257
ENSSSCG00000022149	RMI2	-3.3332	1.90137e-06	0.568048	0.101214
ENSSSCG00000029553	CCDC57	-3.32529	3.77987e-08	0.737885	0.097841
ENSSSCG00000005047	CDKN3	-3.32503	2.62119e-08	13.4193	2.05196
ENSSSCG00000013865	NWD1	-3.32435	3.07259e-09	0.530569	0.0995649
ENSSSCG00000004942	TIPIN	-3.3237	4.576e-17	2.43019	0.417564
ENSSSCG00000015914	SCN7A	-3.31252	3.29347e-14	0.582711	0.0971434
ENSSSCG00000013433		-3.31068	7.11223e-10	6.41269	1.02391
ENSSSCG00000017769	RAB34	-3.30588	2.26728e-25	6.38371	1.05456
ENSSSCG00000029264	PKMYT1	-3.30565	2.87773e-19	6.19061	0.75629
ENSSSCG00000010860	PSEN2	-3.30534	0	44.568	7.19465
ENSSSCG00000011197	OXNAD1	-3.30528	0	29.4033	5.08132
ENSSSCG00000017134	FN3KRP	-3.30173	0	10.8691	1.5896
ENSSSCG00000026597	SLC38A4	-3.29975	9.57012e-14	20.7082	3.6332
ENSSSCG00000011355	COL7A1	-3.29045	0	1.45585	0.259055
ENSSSCG00000004386		-3.28828	1.11033e-12	4.67748	0.69154
ENSSSCG00000009705		-3.28627	4.94007e-22	2.72647	0.466405
ENSSSCG00000015538	KIAA1614	-3.2797	7.47995e-19	1.71554	0.288841
ENSSSCG00000003642	INPP5B	-3.27742	0	10.8619	1.8088
ENSSSCG00000004662	SLC24A5	-3.27701	5.39322e-06	1.34501	0.134106
ENSSSCG00000015712		-3.27503	6.15064e-14	25.3163	4.53399
ENSSSCG00000009148	LEF1	-3.27495	1.14668e-06	0.538512	0.0801444
ENSSSCG00000007249		-3.2748	3.6103e-16	1.35714	0.244384
ENSSSCG00000029352	CCNL1	-3.27378	0	34.3693	5.58494
ENSSSCG00000002936	ZNF829	-3.27267	1.50745e-10	2.02574	0.338099
ENSSSCG00000030048	PLEKHG2	-3.27234	0	3.66775	0.648744
ENSSSCG00000012182	PCYT1B	-3.27128	1.15279e-08	2.03054	0.359608
ENSSSCG00000027502	MYL5	-3.27104	0.00692611	0.869162	0.121988
ENSSSCG00000023102	CACNG4	-3.27076	2.62228e-10	0.646218	0.11318
ENSSSCG00000022427	RGS1	-3.27057	1.07724e-06	4.29689	0.878097
ENSSSCG00000016403	VIPR2	-3.26607	2.33011e-13	2.02304	0.314816
ENSSSCG00000003142	IZUMO1	-3.26506	3.49649e-07	1.01382	0.133082
ENSSSCG00000006940	CYR61	-3.26465	1.06854e-07	73.1748	13.124
ENSSSCG00000003490	MRTO4	-3.26438	6.55032e-14	52.6219	9.04596
ENSSSCG00000016554	MEST	-3.26368	0	3.74676	0.686371
ENSSSCG00000015598	TMEM206	-3.26083	2.04294e-12	3.97589	0.643591
ENSSSCG00000001785	MESDC1	-3.25117	7.62334e-19	10.5501	1.80765
ENSSSCG00000003701	SNRPD1	-3.24908	2.19824e-14	16.7674	3.04007
ENSSSCG00000006714		-3.24753	0.00015327	0.532576	0.0485684
ENSSSCG00000009637		-3.24666	0.000579649	0.849791	0.0830604
ENSSSCG00000003041	CD79-ALPHA	-3.24623	1.73195e-14	9.85481	1.73119
ENSSSCG00000016887	ITGA2	-3.24596	2.49761e-17	1.55023	0.230238
ENSSSCG00000015426	RELN	-3.24242	2.76601e-10	0.520336	0.0942823
ENSSSCG00000008773	PGM2	-3.24148	8.59579e-14	3.06262	0.550443
ENSSSCG00000017585	SAMD14	-3.23835	2.95044e-08	1.13405	0.156875
ENSSSCG00000006911	TGFBR3	-3.23664	5.06571e-17	46.757	11.189
ENSSSCG00000010084		-3.23293	2.0781e-05	0.718922	0.0996361
ENSSSCG00000000838	SLC41A2	-3.23267	2.23995e-08	0.88763	0.163767
ENSSSCG00000009633		-3.23242	4.66742e-09	10.3223	2.09416
ENSSSCG00000005027	FRMD6	-3.2268	0	8.89955	1.64155
ENSSSCG00000027467	DZIP1L	-3.22622	1.3529e-15	1.56016	0.244135
ENSSSCG00000012409	CITED1	-3.22581	6.0766e-11	3.64714	0.572857
ENSSSCG00000002144	CCNB1IP1	-3.22316	4.39954e-06	0.707485	0.10433
ENSSSCG00000022768		-3.22141	3.09449e-05	7.98211	1.11527
ENSSSCG00000008903	KIAA1211	-3.21978	6.20751e-09	1.87275	0.327857
ENSSSCG00000000253	KRT18	-3.21576	2.84454e-06	1.54427	0.282272
ENSSSCG00000004420	TRAF3IP2	-3.20858	0	7.87144	1.27063
ENSSSCG00000013401	DKK3	-3.20547	2.46748e-14	3.86595	0.703146
ENSSSCG00000006290	SLC19A2	-3.20247	2.33582e-05	12.124	1.88793
ENSSSCG00000011160	ADARB2	-3.20159	7.47078e-05	2.13464	0.118975
ENSSSCG00000013637	QTRT1	-3.2009	4.93657e-14	8.25101	1.43169
ENSSSCG00000013318	RCN1	-3.19088	0	26.1163	5.00198
ENSSSCG00000015783	CASP3	-3.19018	1.39815e-11	3.00633	0.522713
ENSSSCG00000008570	ADGRF3	-3.18822	0.00208614	0.505283	0.099798
ENSSSCG00000006196	SLCO5A1	-3.17777	6.86229e-14	5.18163	0.865344
ENSSSCG00000013374	KCNC1	-3.1764	9.87496e-05	7.64504	0.835113
ENSSSCG00000013658	S1PR2	-3.16264	1.40157e-10	5.6098	1.06085
ENSSSCG00000012492	DRP2	-3.16183	2.89175e-08	0.991503	0.185865
ENSSSCG00000009593	ROR2	-3.15901	1.87509e-13	1.03837	0.190517
ENSSSCG00000025409	NMRK2	-3.1575	3.66374e-14	150.372	25.1251
ENSSSCG00000020907		-3.15233	4.35878e-10	7.00838	1.26577
ENSSSCG00000010247	DDX21	-3.15088	8.01439e-11	32.9023	6.18584
ENSSSCG00000016851	OSMR	-3.14587	6.66134e-16	5.38268	0.989469
ENSSSCG00000022280	DACT3	-3.14004	3.46804e-18	3.11195	0.460691
ENSSSCG00000000666	MFAP5	-3.13907	0	93.6781	17.0202
ENSSSCG00000008545	ZNF512	-3.13861	0	6.77947	1.19197
ENSSSCG00000012494	TIMM8A	-3.13786	0	35.2856	6.7804
ENSSSCG00000011690	PLSCR4	-3.13656	0	4.95971	0.892934
ENSSSCG00000022116		-3.1319	0.00278911	3.5374	0.674791
ENSSSCG00000006152	PMP2	-3.12475	6.51356e-06	10.8395	2.07858
ENSSSCG00000008942	DCK	-3.12462	2.27911e-11	0.784243	0.149015
ENSSSCG00000000509		-3.12446	9.59028e-14	3.17486	0.614528
ENSSSCG00000008169	TBC1D8	-3.12254	1.02807e-13	6.45136	1.22254
ENSSSCG00000006132	MMP16	-3.1183	7.55045e-11	0.574733	0.100689
ENSSSCG00000012234	SRPX	-3.11822	0	17.5574	3.39715
ENSSSCG00000018048	SLC5A10	-3.11047	8.5963e-06	0.84131	0.126524
ENSSSCG00000005941		-3.10818	6.75901e-18	3.32913	0.627091
ENSSSCG00000026196	FAM13A	-3.10769	1.87939e-12	8.27213	1.52303
ENSSSCG00000021916		-3.10726	0.000409688	0.902716	0.162004
ENSSSCG00000015199		-3.10523	0.000127628	1.30987	0.150982
ENSSSCG00000013659	DNMT1	-3.1044	0	7.77951	1.45867
ENSSSCG00000007372	FITM2	-3.1001	0	30.5138	5.67713
ENSSSCG00000030857	LENG8	-3.0987	6.17284e-14	62.5172	10.9069
ENSSSCG00000021627	SMIM5	-3.09484	0.00980994	1.15133	0.160412
ENSSSCG00000017482	CSF3	-3.08769	5.37411e-06	1.84208	0.353023
ENSSSCG00000014993		-3.08386	3.27154e-10	0.59255	0.116844
ENSSSCG00000021714	PRR3	-3.08257	9.61453e-14	7.60153	1.41405
ENSSSCG00000003771	FUBP1	-3.0785	5.77316e-15	28.0036	5.25431
ENSSSCG00000021598	EVA1C	-3.07688	1.02402e-07	2.84147	0.480442
ENSSSCG00000016646	IFRD1	-3.07663	3.20382e-07	121.548	23.1443
ENSSSCG00000005646		-3.07362	0	34.3513	6.24103
ENSSSCG00000018008	SCO1	-3.06995	2.22045e-15	12.7309	2.40472
ENSSSCG00000015825	ADGRA2	-3.06892	0	7.18212	1.38244
ENSSSCG00000007211	ZCCHC3	-3.06538	1.42776e-16	2.3353	0.455772
ENSSSCG00000012625	PGRMC1	-3.06439	0	29.8971	5.63463
ENSSSCG00000022091	SLITRK4	-3.06287	1.38776e-05	0.547838	0.104992
ENSSSCG00000007557	MICALL2	-3.06007	9.02203e-15	2.27535	0.386296
ENSSSCG00000004441	DSE	-3.0581	0	4.74768	0.925624
ENSSSCG00000000508		-3.05562	6.38164e-13	3.71884	0.73096
ENSSSCG00000029076		-3.05523	7.01059e-05	1.65307	0.287094
ENSSSCG00000000152	RBFOX2	-3.05151	0	36.2869	4.6964
ENSSSCG00000030278	MLLT11	-3.05128	1.22947e-06	25.9438	5.24615
ENSSSCG00000007720	GTF2IRD1	-3.04686	5.2109e-15	3.80447	0.672453
ENSSSCG00000016497	DENND2A	-3.04503	0	3.81914	0.751182
ENSSSCG00000026570	SNAI2	-3.04443	1.70108e-16	5.39483	1.01515
ENSSSCG00000011264	CSRNP1	-3.04175	0.0001072	15.2038	2.8207
ENSSSCG00000003271	TTYH1	-3.04159	7.94832e-08	0.864537	0.328321
ENSSSCG00000030417		-3.03481	1.44798e-05	3.39872	0.644937
ENSSSCG00000011271		-3.03411	1.82034e-06	0.678898	0.120893
ENSSSCG00000009757	BRI3BP	-3.03354	2.61599e-06	1.29174	0.229472
ENSSSCG00000021306	GJC1	-3.03152	7.40773e-17	3.70745	0.738889
ENSSSCG00000026732		-3.02893	4.88498e-15	6.75299	1.31206
ENSSSCG00000001637	GUCA1B	-3.02798	0.00118984	0.562454	0.0725347
ENSSSCG00000027855	SOCS1	-3.02507	1.08316e-07	1.82211	0.348831
ENSSSCG00000003973	CTPS1	-3.02458	2.11997e-09	14.6852	2.77333
ENSSSCG00000005751	COL5A1	-3.02433	0	75.8635	14.6492
ENSSSCG00000003901	FAAH	-3.02374	3.9968e-15	13.2822	2.45215
ENSSSCG00000007362	SRSF6	-3.02176	2.22045e-16	90.319	17.1667
ENSSSCG00000012510	ARMCX2	-3.01253	2.78833e-19	1.89287	0.376458
ENSSSCG00000004655	SHC4	-3.01201	9.68352e-05	3.17088	0.453518
ENSSSCG00000016407	WDR60	-3.00546	1.40669e-07	1.35886	0.252503
ENSSSCG00000003414	ANGPTL7	-3.00537	0.000776512	0.809798	0.15588
ENSSSCG00000014063	SFXN1	-3.00397	4.76062e-17	2.76498	0.48824
ENSSSCG00000009203	SNCA	-3.00367	3.07787e-07	2.23313	0.410317
ENSSSCG00000017980	ALOX12B	-3.00272	7.13633e-05	0.58147	0.104567
ENSSSCG00000015589	VASH2	-2.99876	0.000117554	10.7501	1.98386
ENSSSCG00000016873	NIM1K	-2.99849	5.54003e-16	4.55901	0.915866
ENSSSCG00000015961	CDCA7	-2.99814	6.21321e-11	1.32559	0.259763
ENSSSCG00000017950	TP53	-2.99565	0	19.1022	3.69553
ENSSSCG00000024596	CCRN4L	-2.98981	0	12.3429	2.42643
ENSSSCG00000013048	C11orf84	-2.98733	0	13.307	2.14074
ENSSSCG00000008054	NTN3	-2.98252	1.84976e-10	0.823242	0.160719
ENSSSCG00000023376	PARD6G	-2.98112	1.22193e-15	1.0409	0.199789
ENSSSCG00000022225	NOP58	-2.97675	9.91029e-11	39.0869	7.57056
ENSSSCG00000002348	ACOT6	-2.97673	0	9.18344	1.85392
ENSSSCG00000005706	ABL1	-2.97657	0	22.9652	4.42547
ENSSSCG00000012006		-2.97635	1.32761e-09	0.73168	0.133498
ENSSSCG00000028678		-2.97335	3.41072e-06	1.78089	0.341686
ENSSSCG00000000293	ITGA5	-2.97127	0	21.2363	4.1824
ENSSSCG00000001723	PAF-AH	-2.96957	0	29.1845	5.78124
ENSSSCG00000000966	SCO2	-2.96874	1.8624e-06	1.17731	0.221285
ENSSSCG00000000763		-2.9666	2.55973e-07	0.511304	0.0933867
ENSSSCG00000024216	MIEF1	-2.96419	0	12.0317	2.36206
ENSSSCG00000024763	TEX29	-2.96155	0.000603551	3.7961	0.258519
ENSSSCG00000006755		-2.96114	1.46905e-12	0.778513	0.142331
ENSSSCG00000016856	C9	-2.96109	3.8897e-05	0.589352	0.116895
ENSSSCG00000005030	NID2	-2.95388	0	16.2976	3.20384
ENSSSCG00000013248	LRP4	-2.95244	5.86087e-12	4.09526	0.782868
ENSSSCG00000008536		-2.9515	2.65299e-12	15.4522	2.8654
ENSSSCG00000013830	ILVBL	-2.94827	0	14.0456	2.64982
ENSSSCG00000029200		-2.94145	4.7513e-15	0.949567	0.185989
ENSSSCG00000010527	MARVELD1	-2.93682	1.19352e-12	7.65936	1.54466
ENSSSCG00000026146	GALNT5	-2.93641	9.94759e-06	0.601233	0.115792
ENSSSCG00000029189	DCHS1	-2.93616	0	4.44256	0.890012
ENSSSCG00000002680	TAF1C	-2.93474	0	5.59281	1.03894
ENSSSCG00000018047	FAM83G	-2.93181	0.00025993	1.04108	0.169374
ENSSSCG00000008727	MSX1	-2.93145	5.22289e-11	2.09565	0.402052
ENSSSCG00000011289	ACKR2	-2.93132	2.4345e-07	2.12055	0.433325
ENSSSCG00000010990	NOL6	-2.9287	7.66383e-11	6.80321	1.29955
ENSSSCG00000005977	TMEM65	-2.92756	0	85.442	18.7351
ENSSSCG00000024721	LSM11	-2.92356	2.22045e-16	3.78103	0.76646
ENSSSCG00000030344	CLDN19	-2.92207	6.38885e-05	1.24229	0.208876
ENSSSCG00000010653	TRUB1	-2.91955	9.47004e-08	2.81592	0.390988
ENSSSCG00000005743	VAV2	-2.91671	2.22045e-16	5.92098	1.12343
ENSSSCG00000028088	ZC3HAV1L	-2.91308	3.33997e-09	0.636604	0.131185
ENSSSCG00000005315	CA9	-2.91224	4.42256e-05	14.844	2.59242
ENSSSCG00000017199	TRIM47	-2.9113	1.77636e-15	13.4022	2.77848
ENSSSCG00000013263	CREB3L1	-2.9094	2.22045e-15	12.3621	2.4198
ENSSSCG00000026746	CEP70	-2.9089	2.13459e-12	3.31464	0.459035
ENSSSCG00000016036	WDR75	-2.907	7.14317e-13	8.62004	1.66491
ENSSSCG00000028101		-2.90598	2.66519e-12	2.3902	0.487485
ENSSSCG00000003532	LUZP1	-2.90388	0	3.01926	0.623799
ENSSSCG00000002427	EML5	-2.90215	8.43769e-15	1.26546	0.262195
ENSSSCG00000003377	ACOT7	-2.90046	1.6962e-05	5.14668	0.694648
ENSSSCG00000003709		-2.89958	1.45325e-08	0.853079	0.171387
ENSSSCG00000005997	COL14A1	-2.89886	1.82521e-13	26.0372	5.37426
ENSSSCG00000003238		-2.89704	0.00844145	0.843636	0.101452
ENSSSCG00000022273		-2.89433	4.87314e-12	7.86661	1.22854
ENSSSCG00000016859	C7	-2.89375	1.62782e-06	0.888401	0.180326
ENSSSCG00000011896	ADPRH	-2.89164	8.12679e-12	3.6661	0.749658
ENSSSCG00000004027	PDE10A	-2.88804	6.46965e-11	0.889206	0.176135
ENSSSCG00000015380	CDCA7L	-2.88733	0	13.283	2.72585
ENSSSCG00000014945	TAF1D	-2.88403	2.01366e-11	17.3443	3.58049
ENSSSCG00000011120	USP6NL	-2.88242	3.76876e-16	1.98151	0.353729
ENSSSCG00000022828	PNN	-2.8824	0	25.6118	5.39404
ENSSSCG00000000006	PPARA	-2.88147	4.03562e-07	29.4674	3.84934
ENSSSCG00000011222	RBMS3	-2.87695	2.65172e-05	0.763868	0.130538
ENSSSCG00000027251	CDC7	-2.87281	3.07444e-15	2.38861	0.449792
ENSSSCG00000030146		-2.87187	5.40313e-10	2.27343	0.425272
ENSSSCG00000017133	WDR45L	-2.87151	0	23.7844	4.44222
ENSSSCG00000004720		-2.87128	0	2.62869	0.546492
ENSSSCG00000023907		-2.87093	0	2.08999	0.42158
ENSSSCG00000016827	BRIX1	-2.86944	4.21885e-15	23.7741	4.81789
ENSSSCG00000015238	ARHGAP32	-2.86842	0	1.2933	0.269647
ENSSSCG00000005943	ST3GAL1	-2.85827	0	20.6549	4.22878
ENSSSCG00000022049		-2.85787	0.00919716	1.31967	0.262418
ENSSSCG00000030281		-2.85503	7.48208e-05	0.604444	0.128903
ENSSSCG00000004811	PGPEP1L	-2.85488	0.000262718	1.61645	0.20517
ENSSSCG00000012155	SCML2	-2.85449	6.648e-10	1.06025	0.204111
ENSSSCG00000017810	CT120	-2.84756	1.75776e-14	2.65818	0.509761
ENSSSCG00000007872		-2.84752	8.97988e-10	1.07212	0.205057
ENSSSCG00000016076	COQ10B	-2.8471	4.44089e-16	9.72066	2.0184
ENSSSCG00000005324	FAM221B	-2.84617	2.83134e-05	0.727137	0.0875834
ENSSSCG00000015757		-2.84439	6.67579e-10	2.27605	0.358099
ENSSSCG00000009348		-2.84399	0	7.20493	1.45087
ENSSSCG00000025944		-2.84112	8.37355e-07	0.774685	0.160566
ENSSSCG00000002028	CMTM5	-2.83932	2.54472e-06	1.73274	0.342413
ENSSSCG00000002755	NFAT5	-2.83898	5.15323e-11	2.46345	0.503557
ENSSSCG00000000115	SOX10	-2.83787	1.02324e-05	0.536653	0.109254
ENSSSCG00000030274	PPEF1	-2.83716	6.40867e-25	2.65407	0.539136
ENSSSCG00000007366	MYBL2	-2.83611	3.47657e-07	1.74561	0.284678
ENSSSCG00000011600		-2.83579	7.40708e-06	1.66734	0.28918
ENSSSCG00000001695	VEGFA	-2.83401	1.84276e-10	71.0686	13.0331
ENSSSCG00000011061		-2.83269	0	7.71637	1.52289
ENSSSCG00000018058	ARHGAP23	-2.83149	1.72862e-12	7.71268	1.42126
ENSSSCG00000013378	ABCC8	-2.82966	1.17649e-06	1.48889	0.160601
ENSSSCG00000025922		-2.82646	1.5934e-06	1.92642	0.400328
ENSSSCG00000009290		-2.82173	0	21.1837	4.22729
ENSSSCG00000027643	DIO2	-2.82155	4.76612e-05	0.580636	0.123714
ENSSSCG00000026526	CATSPER4	-2.8205	3.1019e-09	6.99742	1.14513
ENSSSCG00000001881	MAN2C1	-2.81882	0	10.1592	1.8251
ENSSSCG00000016705	HOXA3	-2.81689	1.02733e-09	2.46535	0.519999
ENSSSCG00000014163	ANKRD32	-2.81475	8.69142e-13	1.74631	0.366836
ENSSSCG00000017202	H3F3B	-2.81136	2.22045e-16	114.614	23.8718
ENSSSCG00000022310	VPS9D1	-2.81039	0	7.0139	1.3803
ENSSSCG00000017306	CD61	-2.8102	1.95621e-13	2.94624	0.639285
ENSSSCG00000000926	CEP290	-2.80983	9.48228e-10	1.09908	0.222043
ENSSSCG00000005287	PSAT1	-2.80945	0.00522088	10.0934	2.18504
ENSSSCG00000005071	C14orf37	-2.80887	2.56533e-14	0.949676	0.199698
ENSSSCG00000003888		-2.80637	9.01139e-11	0.669137	0.135404
ENSSSCG00000014316	TGFBI	-2.80628	0	41.9464	7.95724
ENSSSCG00000029886	LYVE1	-2.80359	3.9655e-09	6.52706	1.43261
ENSSSCG00000004464	FAM46A	-2.80125	2.43056e-11	2.68243	0.581457
ENSSSCG00000017000	RANBP17	-2.80103	1.2274e-13	1.70526	0.247887
ENSSSCG00000012623	SLC25A5	-2.79839	0	53.9983	11.0643
ENSSSCG00000006273	MCM4	-2.79773	1.6355e-10	3.27205	0.668071
ENSSSCG00000020729		-2.79699	3.07335e-07	0.608948	0.122365
ENSSSCG00000030483		-2.79682	4.18194e-08	2.94719	0.609157
ENSSSCG00000008598	RHOB	-2.79578	0	75.4984	16.0758
ENSSSCG00000006243	PENK	-2.79367	2.58925e-08	32.8188	6.78294
ENSSSCG00000013517	UHRF1	-2.79227	1.57686e-05	1.70259	0.360696
ENSSSCG00000025293	HLTF	-2.79077	0	3.68579	0.698653
ENSSSCG00000009704	HMGB2	-2.78936	3.69638e-11	17.9072	3.85512
ENSSSCG00000023298		-2.78846	6.36908e-06	6.83071	1.48033
ENSSSCG00000025142		-2.78644	9.73944e-06	1.36978	0.286026
ENSSSCG00000015570	IVNS1ABP	-2.7838	0	203.182	36.944
ENSSSCG00000016824	RAI14	-2.78368	2.30704e-13	3.44803	0.726274
ENSSSCG00000001057	MCUR1	-2.78333	0	4.06802	0.865255
ENSSSCG00000008122	ADRA2B	-2.78242	1.90107e-14	3.15072	0.671878
ENSSSCG00000010575	PPRC1	-2.78238	3.80262e-10	15.9078	2.99646
ENSSSCG00000003151	LHB	-2.78129	0.000356367	2.10907	0.434242
ENSSSCG00000021888		-2.77828	3.26291e-16	2.45136	0.512084
ENSSSCG00000002708		-2.77796	1.52056e-09	1.24857	0.241985
ENSSSCG00000012056	CHAF1B	-2.77755	7.90411e-09	0.820465	0.164604
ENSSSCG00000024933	SLC36A4	-2.77626	9.37626e-15	1.76382	0.347839
ENSSSCG00000021606	FLVCR2	-2.77513	1.45239e-05	0.949481	0.190489
ENSSSCG00000007324	SOGA1	-2.77498	1.48326e-13	2.38851	0.493637
ENSSSCG00000011675	GRK7	-2.77333	2.46963e-05	0.865023	0.124902
ENSSSCG00000017508	STAC2	-2.77178	0.000810738	1.09582	0.20685
ENSSSCG00000010314	AP3M1	-2.77143	0	21.3075	4.52484
ENSSSCG00000030498	GAS2	-2.76978	0.000146944	0.926818	0.174504
ENSSSCG00000022099	TP53INP2	-2.76976	4.75175e-14	85.8696	18.5091
ENSSSCG00000023464		-2.76905	0.00416344	1.00463	0.0654083
ENSSSCG00000022893		-2.76771	1.0867e-05	1.82199	0.36045
ENSSSCG00000026412		-2.7675	0	6.77428	1.3686
ENSSSCG00000017894	WSCD1	-2.76625	1.26241e-09	5.53749	1.10937
ENSSSCG00000003702	GATA6	-2.76469	1.44208e-07	0.880286	0.178277
ENSSSCG00000029875	ZNF529	-2.76234	6.76851e-10	3.46818	0.608734
ENSSSCG00000004241	CONNEXIN	-2.76124	0	12.5959	2.78628
ENSSSCG00000003926	BTBD19	-2.76084	3.17913e-09	0.563413	0.120938
ENSSSCG00000021111		-2.76015	0	8.63294	1.87127
ENSSSCG00000011610	NUP210	-2.7587	0	3.44665	0.699361
ENSSSCG00000016436	CHPF2	-2.75783	0	4.66754	0.976828
ENSSSCG00000008723	HTRA3	-2.75643	4.08562e-14	34.0569	7.05247
ENSSSCG00000011071	THNSL1	-2.75051	4.95333e-10	1.03702	0.228757
ENSSSCG00000009502		-2.75013	2.48832e-10	0.920413	0.195119
ENSSSCG00000002915	KIRREL2	-2.7501	9.84302e-05	0.547828	0.118604
ENSSSCG00000027601	FAM180A	-2.74692	0.000116371	2.63961	0.53276
ENSSSCG00000001680		-2.74399	4.86278e-14	4.32571	0.717273
ENSSSCG00000010370	ANXA8	-2.74173	1.78557e-06	6.94083	1.5335
ENSSSCG00000022434	ZNF235	-2.74076	1.43634e-09	2.94174	0.574363
ENSSSCG00000024673	NME1	-2.74074	3.10677e-09	46.1912	9.12512
ENSSSCG00000023920	P3H1	-2.7398	0	22.8548	4.5017
ENSSSCG00000015450	ZNF786	-2.7393	4.58908e-09	4.89236	0.940726
ENSSSCG00000003547	NCMAP	-2.73709	0.00242391	1.48845	0.264532
ENSSSCG00000012110	MID1	-2.73627	9.31872e-14	1.26852	0.272054
ENSSSCG00000015270	FMOD	-2.73567	1.69498e-10	32.9034	7.24974
ENSSSCG00000014869	LRRC32	-2.73515	2.22305e-09	5.88794	1.25656
ENSSSCG00000016816		-2.73422	3.10862e-15	3.85985	0.792418
ENSSSCG00000015973	ATP5G3	-2.73151	0	651.638	143.484
ENSSSCG00000010278		-2.72954	7.06863e-07	1.08081	0.389235
ENSSSCG00000029135	TNFRSF25	-2.72893	1.73954e-05	0.65483	0.131272
ENSSSCG00000008976	ART3	-2.7271	2.28706e-14	268.426	54.1315
ENSSSCG00000000791	PDZRN4	-2.7266	0.000182533	0.684529	0.135372
ENSSSCG00000027034		-2.72635	2.27173e-05	0.838584	0.176698
ENSSSCG00000005702	FUBP3	-2.72311	0	8.38149	1.64383
ENSSSCG00000024300	TMEM254	-2.72245	2.13873e-15	3.29404	0.717712
ENSSSCG00000026279	DAPK1	-2.72183	1.80174e-05	3.60582	0.666094
ENSSSCG00000008745	PROM1	-2.71771	1.72068e-09	3.12764	0.45861
ENSSSCG00000004489	EEF1A	-2.71607	0	3486.82	750.176
ENSSSCG00000029002	PNKD	-2.71567	4.13204e-14	5.72548	1.19556
ENSSSCG00000022492	AMPD3	-2.71247	0.000316916	4.72728	1.03312
ENSSSCG00000011811		-2.71189	8.90812e-07	1.33195	0.258719
ENSSSCG00000010533		-2.71101	6.51975e-12	7.63165	1.44717
ENSSSCG00000000285	HOXC4	-2.71004	5.15325e-07	0.628516	0.134131
ENSSSCG00000027836	TBC1D1	-2.7093	1.18297e-08	3.64527	0.792177
ENSSSCG00000025291	SEC16B	-2.70882	0.000229495	1.19642	0.129297
ENSSSCG00000003635	COL8A2	-2.70752	7.7174e-06	0.855015	0.191088
ENSSSCG00000023333	FCN2	-2.707	8.11478e-05	14.8258	3.24536
ENSSSCG00000001513	SYNGAP1	-2.70665	1.74877e-12	1.51397	0.278542
ENSSSCG00000030303	ACHE	-2.70519	2.48069e-07	7.91663	1.70634
ENSSSCG00000024025		-2.70482	1.51757e-09	5.02411	1.08417
ENSSSCG00000010276	UNC5B	-2.70434	2.28706e-12	2.59971	0.583597
ENSSSCG00000000063	POLR3H	-2.70383	0	10.9925	2.08613
ENSSSCG00000013508	SH3GL1	-2.70331	0	16.2398	3.50062
ENSSSCG00000000105	KDELR3	-2.70278	0	12.1023	2.72762
ENSSSCG00000013380	NUCB2	-2.70121	7.33602e-07	5.14361	1.16445
ENSSSCG00000021493		-2.69948	6.44194e-10	37.23	8.14617
ENSSSCG00000020972	ACADVL	-2.69557	0	409.833	88.8643
ENSSSCG00000000635	MAGOHB	-2.69341	1.4253e-09	6.48151	1.34662
ENSSSCG00000013145	DTX4	-2.69213	0	4.25157	0.946192
ENSSSCG00000016260	SLC16A14	-2.69191	8.95022e-06	0.867745	0.190672
ENSSSCG00000007005	CSGALNACT1	-2.6918	3.59788e-15	2.16083	0.528643
ENSSSCG00000026795		-2.69115	6.74778e-20	2.54788	0.544897
ENSSSCG00000011604	CHCHD4	-2.69088	8.43769e-15	15.0879	3.22764
ENSSSCG00000009919	HNF1A	-2.68988	2.53494e-06	0.564096	0.103993
ENSSSCG00000022288	STK38L	-2.68961	2.22045e-16	3.12259	0.692445
ENSSSCG00000021818	ENOX1	-2.68654	1.75176e-11	1.16951	0.242548
ENSSSCG00000024692	RRBP1	-2.68646	0	14.7807	3.31661
ENSSSCG00000028503		-2.68621	6.22836e-07	1.05616	0.232298
ENSSSCG00000023611	TNXB	-2.68143	0	29.3771	6.43508
ENSSSCG00000007358	EMILIN3	-2.6811	2.22045e-16	7.65978	1.63555
ENSSSCG00000017181	CYGB	-2.68017	0	8.6739	1.81487
ENSSSCG00000016071		-2.67758	2.25606e-09	1.58167	0.331684
ENSSSCG00000025134	FAM171B	-2.67624	1.861e-08	0.655528	0.149228
ENSSSCG00000004948	SMAD6	-2.67375	9.4065e-10	2.46146	0.50326
ENSSSCG00000003141	FUT1	-2.67174	4.39757e-06	9.09115	2.03171
ENSSSCG00000012636		-2.66765	3.89598e-07	2.56991	0.432452
ENSSSCG00000025033		-2.66754	2.18928e-06	0.748361	0.163642
ENSSSCG00000024071	SCARF1	-2.6665	3.4639e-14	9.72154	2.1645
ENSSSCG00000016703	HOXA5	-2.66511	1.86517e-13	7.11485	1.61177
ENSSSCG00000030565	GRIA4	-2.66475	9.01974e-09	0.979257	0.188754
ENSSSCG00000012548	MUM1L1	-2.66304	1.77636e-15	13.9628	2.92678
ENSSSCG00000017429	P3H4	-2.65987	0	12.5769	2.70925
ENSSSCG00000004207	LAMA2	-2.65279	0	66.9289	14.7475
ENSSSCG00000010568	NPM3	-2.65111	5.36849e-05	21.7083	4.65574
ENSSSCG00000025355	ZNF146	-2.64828	2.38249e-11	22.0957	4.57395
ENSSSCG00000017422	FKBP10	-2.64709	9.54792e-15	10.3354	2.19553
ENSSSCG00000012362	ARHGEF9	-2.64563	4.89998e-14	1.55235	0.349159
ENSSSCG00000000022	LDOC1L	-2.64506	1.82719e-10	7.94279	1.74725
ENSSSCG00000021213	TMX1	-2.64486	0	11.4954	2.5499
ENSSSCG00000012484		-2.64378	5.592e-06	0.538764	0.102381
ENSSSCG00000017702	CCL23	-2.6436	6.45319e-07	2.62833	0.601803
ENSSSCG00000009110	MYOZ2	-2.64323	6.50935e-09	678.784	157.846
ENSSSCG00000026460	TAL1	-2.64235	1.4473e-07	1.57234	0.339644
ENSSSCG00000007465	B4GALT5	-2.64124	1.56319e-13	18.1042	3.8959
ENSSSCG00000004244	MAN1A1	-2.64104	2.699e-13	1.8599	0.407192
ENSSSCG00000003830	MYSM1	-2.64104	1.0747e-13	8.45393	1.46897
ENSSSCG00000013283	ACCSL	-2.63819	5.63126e-06	0.663743	0.143098
ENSSSCG00000025544		-2.63816	4.44089e-16	20.3601	4.57676
ENSSSCG00000021670		-2.63785	9.01071e-06	1.28941	0.229054
ENSSSCG00000013350	DBX1	-2.63708	0.000328541	0.595337	0.124787
ENSSSCG00000016716	DFNA5	-2.63686	4.1283e-10	0.555959	0.112192
ENSSSCG00000010473		-2.63616	2.00103e-10	2.78771	0.634577
ENSSSCG00000004586	FAM81A	-2.63613	4.03151e-10	0.591395	0.135658
ENSSSCG00000016935	SMIM15	-2.63612	1.18266e-08	8.24969	1.90832
ENSSSCG00000002531		-2.63478	1.80101e-06	0.587029	0.106485
ENSSSCG00000008555	CGREF1	-2.63393	5.40558e-12	3.33201	0.825487
ENSSSCG00000003993		-2.63288	0.00275558	3.9813	0.33887
ENSSSCG00000006769	SLC16A1	-2.63237	0	62.0625	14.0774
ENSSSCG00000004661	MYEF2	-2.63144	3.00626e-10	0.670934	0.140142
ENSSSCG00000007788	PHKG2	-2.63128	0	6.4589	1.22292
ENSSSCG00000002444	FBLN5	-2.63051	0	29.0482	6.40733
ENSSSCG00000005618		-2.62966	0.0039735	1.04083	0.0993683
ENSSSCG00000017837	RAP1GAP2	-2.62917	1.89039e-07	1.57162	0.368455
ENSSSCG00000008147	FHL2	-2.62869	8.53013e-08	3.68737	0.79358
ENSSSCG00000029488	ADAMTS1	-2.62863	2.92457e-11	5.73494	1.29005
ENSSSCG00000007565	TTYH3	-2.62555	2.22045e-16	10.5728	2.12549
ENSSSCG00000022850		-2.62376	3.5812e-10	0.840601	0.18836
ENSSSCG00000009663	TRIM35	-2.6235	1.672e-13	3.93429	0.807165
ENSSSCG00000026022		-2.62343	2.58991e-11	21.006	4.79329
ENSSSCG00000021688		-2.62077	0.000104518	139.295	40.5996
ENSSSCG00000021070		-2.62042	1.99029e-07	0.936292	0.210955
ENSSSCG00000021295		-2.61875	1.0367e-05	0.506737	0.107223
ENSSSCG00000014314		-2.61801	3.24681e-09	3.64632	0.676854
ENSSSCG00000010950		-2.61596	1.06212e-05	1.28221	0.288438
ENSSSCG00000005437	KLF4	-2.61585	2.69828e-08	12.8765	2.96314
ENSSSCG00000031039	CH242-138G12.1	-2.61324	0.00424269	8.00644	1.78522
ENSSSCG00000005255		-2.61118	1.15463e-14	7.70754	1.71318
ENSSSCG00000003410	MASP2	-2.60951	2.05646e-09	3.23366	0.619713
ENSSSCG00000000649	CLEC1A	-2.60924	2.54429e-10	8.89712	1.18502
ENSSSCG00000008847		-2.60678	3.99692e-09	2.08634	0.362336
ENSSSCG00000012656	ELF4	-2.60598	1.65169e-12	1.51233	0.335399
ENSSSCG00000002861	NUDT19	-2.60554	2.0039e-06	1.34674	0.311472
ENSSSCG00000000263	TNS2	-2.60552	0	26.0567	5.90028
ENSSSCG00000004458	TPBG	-2.6025	1.06517e-07	1.11037	0.253126
ENSSSCG00000014167	GRX1	-2.60163	0	60.89	14.0148
ENSSSCG00000002039	MMP14	-2.60121	0	24.016	5.51196
ENSSSCG00000008642	ASAP2	-2.60025	0	4.5893	1.01374
ENSSSCG00000023653	GLIS2	-2.59983	0	9.29766	1.97995
ENSSSCG00000015444	LAMB1	-2.5998	0	37.9154	8.68972
ENSSSCG00000013427	CIRBP	-2.5946	2.31001e-09	56.524	11.6908
ENSSSCG00000003739	ZNF397	-2.5936	7.2512e-10	2.09741	0.478163
ENSSSCG00000001202		-2.59324	3.02947e-07	1.55477	0.352225
ENSSSCG00000012586	ALG13	-2.58999	0	12.1592	2.48022
ENSSSCG00000021340	CTSF	-2.5896	0.000706947	12.3874	2.93068
ENSSSCG00000007477	NFATC2	-2.58463	7.32503e-12	3.22656	0.718026
ENSSSCG00000005008	POLE2	-2.58378	0.000251302	1.10687	0.147515
ENSSSCG00000004328		-2.58341	2.52513e-09	4.95149	1.11133
ENSSSCG00000016704	HOXA4	-2.58334	5.19161e-07	4.87388	1.07525
ENSSSCG00000011767	TTC14	-2.58226	6.10645e-12	7.89534	1.61022
ENSSSCG00000001429	TN-X	-2.58129	4.40082e-09	1.47528	0.334208
ENSSSCG00000013537		-2.58121	0.00758363	0.539666	0.055795
ENSSSCG00000021784		-2.58108	3.768e-10	1.52585	0.32964
ENSSSCG00000007077	ESF1	-2.57857	4.08611e-11	9.39163	2.09648
ENSSSCG00000008844	KDR	-2.57818	3.77476e-14	15.2743	3.63228
ENSSSCG00000011391	CDHR4	-2.57795	3.16749e-06	1.44678	0.273832
ENSSSCG00000003326	PEG3	-2.57674	8.92619e-14	4.01852	0.890737
ENSSSCG00000029949	CD248	-2.5766	4.17444e-12	15.8162	3.70424
ENSSSCG00000003616	FAM167B	-2.57543	1.52876e-09	19.7119	4.36015
ENSSSCG00000002863	LRP3	-2.57447	8.88178e-16	14.6888	3.07969
ENSSSCG00000002838	ZNF423	-2.57344	0	5.27658	1.21043
ENSSSCG00000008554	ABHD1	-2.57173	1.82424e-11	1.69966	0.305964
ENSSSCG00000015318	CDK6	-2.57036	0	1.56463	0.364233
ENSSSCG00000004460	IBTK	-2.56967	2.66454e-15	17.0868	4.03295
ENSSSCG00000008749	SLIT2	-2.56549	1.18707e-08	1.30344	0.300967
ENSSSCG00000005667	NUP188	-2.56397	2.00089e-11	14.9436	3.21872
ENSSSCG00000030677	GART	-2.56338	2.55351e-14	5.92779	1.34644
ENSSSCG00000008369		-2.5599	1.33227e-15	352.339	83.8782
ENSSSCG00000000180	FKBP11	-2.55922	4.02234e-12	19.0882	3.91013
ENSSSCG00000021414	PCDHB4	-2.55868	6.14521e-08	0.753567	0.1754
ENSSSCG00000012037	PAXBP1	-2.5586	6.21725e-15	9.64978	1.83662
ENSSSCG00000027153		-2.55669	0	3.61829	0.836649
ENSSSCG00000007485	BCAS1	-2.55618	2.42255e-10	1.39948	0.3346
ENSSSCG00000022729	KLHL6	-2.55576	2.0797e-06	2.05277	0.467045
ENSSSCG00000007939	ANKS3	-2.55483	2.86793e-12	4.14767	0.718012
ENSSSCG00000008002	NARFL	-2.55379	0	29.5005	6.12975
ENSSSCG00000013389	CYP2R1	-2.55136	1.02121e-09	0.594877	0.135546
ENSSSCG00000008466	COX7A2L	-2.55119	0	41.2847	9.45117
ENSSSCG00000004480	COX7A2	-2.545	1.33227e-15	201.093	47.4223
ENSSSCG00000000606	MGP	-2.54138	7.04787e-11	442.351	104.765
ENSSSCG00000007199	SLC52A3	-2.54126	3.83127e-06	0.873899	0.188145
ENSSSCG00000027676	NOP56	-2.541	1.69676e-09	28.7978	6.02693
ENSSSCG00000005338	RECK	-2.54054	1.9984e-15	3.36527	0.783073
ENSSSCG00000023520	PCSK5	-2.53833	4.45141e-08	1.93784	0.518253
ENSSSCG00000015617	G0S2	-2.53828	1.10117e-05	41.2362	9.64709
ENSSSCG00000023026	CLCN5	-2.53734	1.63291e-08	0.836756	0.187002
ENSSSCG00000014080	HMGCR	-2.5364	4.44089e-16	5.63105	1.32361
ENSSSCG00000014436	ARHGEF37	-2.53371	1.08027e-07	2.75263	0.486953
ENSSSCG00000024424	FAM91A1	-2.53258	2.55351e-14	5.11338	1.18181
ENSSSCG00000002388	ESRRB	-2.53038	8.22278e-08	7.1834	1.48647
ENSSSCG00000016569	SMO	-2.53004	0	7.22268	1.6787
ENSSSCG00000030488		-2.52934	9.08587e-09	1.00809	0.241123
ENSSSCG00000003699	GREB1L	-2.52915	1.1588e-05	2.10626	0.370179
ENSSSCG00000029558	EXTL1	-2.52883	0.00317351	7.69153	1.69135
ENSSSCG00000022300	MATA2	-2.52584	1.80234e-12	114.61	25.2737
ENSSSCG00000004220	TRMT11	-2.52571	1.86462e-11	3.26518	0.664695
ENSSSCG00000016035	COL5A2	-2.52351	0	52.9283	12.8006
ENSSSCG00000003438	VPS13D	-2.52346	0	5.1761	1.20227
ENSSSCG00000007920		-2.52314	8.33305e-11	5.71009	0.958977
ENSSSCG00000002445	TRIP11	-2.52052	7.19202e-13	4.39302	0.992035
ENSSSCG00000009862	RNFT2	-2.5205	5.3459e-09	1.29163	0.292829
ENSSSCG00000021068	TRAF5	-2.51991	4.21179e-10	3.09632	0.608817
ENSSSCG00000008445	SRBD1	-2.5195	1.50807e-11	1.68012	0.387735
ENSSSCG00000014283	KIF3A	-2.51919	1.03917e-13	2.22191	0.506765
ENSSSCG00000014267		-2.51868	4.30544e-12	2.63461	0.626715
ENSSSCG00000008857	SC4MOL	-2.51857	3.08101e-08	4.37873	0.997684
ENSSSCG00000022009	AADC	-2.5185	2.0024e-07	4.69687	0.766053
ENSSSCG00000007189	SDCBP2	-2.51473	0.0073171	1.36802	0.0932562
ENSSSCG00000009426	CCDC122	-2.51284	2.30518e-08	1.68751	0.29303
ENSSSCG00000004825	CHSY1	-2.51227	6.77236e-14	3.81425	0.906904
ENSSSCG00000000275	MAP3K12	-2.50926	1.02808e-09	1.1329	0.296422
ENSSSCG00000013591	TIMM44	-2.50764	0	60.1399	14.0531
ENSSSCG00000015792	LRP2BP	-2.50703	1.74006e-05	1.12771	0.163764
ENSSSCG00000004812	IGF1R	-2.50682	5.9952e-15	2.74999	0.639941
ENSSSCG00000026130	EPHA3	-2.50602	3.36141e-05	0.786905	0.201773
ENSSSCG00000000036	PACSIN2	-2.50403	0	17.5527	4.05662
ENSSSCG00000011965		-2.50379	8.91123e-13	21.0378	6.81436
ENSSSCG00000006078		-2.50327	5.54556e-09	3.44064	0.527284
ENSSSCG00000008066	ZNF585B	-2.50252	1.5695e-08	0.625659	0.141439
ENSSSCG00000016009	ITGA4	-2.49994	7.42583e-08	1.46592	0.348662
ENSSSCG00000025577	GATAD1	-2.49983	0	7.78562	1.84325
ENSSSCG00000009545	COL4A2	-2.49831	0	131.181	30.695
ENSSSCG00000029843	NPHP4	-2.49728	1.3483e-08	0.957632	0.158819
ENSSSCG00000005303	PIGO	-2.49725	0	18.3688	4.19541
ENSSSCG00000006108		-2.49622	3.40388e-08	0.739971	0.151567
ENSSSCG00000029684		-2.49595	2.5635e-12	15.5589	3.68169
ENSSSCG00000008503	FEZ2	-2.49533	3.4873e-11	9.63182	2.22748
ENSSSCG00000014634	C11orf42	-2.49482	0.000175112	4.91053	0.773969
ENSSSCG00000026023		-2.49388	6.32871e-05	7.94006	0.930086
ENSSSCG00000012277	TIMP1	-2.49351	1.11022e-15	24.3684	5.75675
ENSSSCG00000030195		-2.49291	4.26326e-14	49.7637	11.8042
ENSSSCG00000014902	ANKRD42	-2.49251	1.35719e-10	2.75819	0.598203
ENSSSCG00000011449	GNL3	-2.49161	1.8038e-09	48.8534	11.2018
ENSSSCG00000000142	FOXRED2	-2.49058	3.21965e-14	3.15421	0.73297
ENSSSCG00000005510	PHF19	-2.48791	2.32497e-07	1.5204	0.300997
ENSSSCG00000003861		-2.48742	7.59837e-06	0.704458	0.1645
ENSSSCG00000030699		-2.48738	0.000311399	0.943154	0.218482
ENSSSCG00000011755	NCEH1	-2.48457	7.51947e-08	10.7452	2.68094
ENSSSCG00000016395	RIF1	-2.48399	8.63001e-10	1.74537	0.422384
ENSSSCG00000028633	AMMECR1L	-2.48394	2.22045e-16	14.0204	3.36761
ENSSSCG00000021455	SGCE	-2.48335	1.56778e-12	10.7729	2.32578
ENSSSCG00000011420	RBM15B	-2.48289	1.55431e-15	7.82414	1.86004
ENSSSCG00000014180	ST8SIA4	-2.48254	4.11667e-10	4.02551	0.959916
ENSSSCG00000024463	PJA1	-2.47988	0	12.1545	2.91157
ENSSSCG00000025335	ZSCAN31	-2.4795	5.40104e-10	1.26096	0.302898
ENSSSCG00000025254		-2.4794	6.25808e-09	1.01601	0.197221
ENSSSCG00000009431	DGKH	-2.4786	2.68111e-07	0.654298	0.144557
ENSSSCG00000028873		-2.47786	0	13.0785	3.17762
ENSSSCG00000012766	BGN	-2.47729	3.00733e-11	81.39	19.0093
ENSSSCG00000008785	FAM114A1	-2.47529	9.10827e-13	3.4886	0.863397
ENSSSCG00000020876	RGAG4	-2.47365	3.79773e-08	3.19667	0.741026
ENSSSCG00000016625	CTTNBP2	-2.47301	8.36232e-08	0.58547	0.126617
ENSSSCG00000015175	VWA5A	-2.47289	3.67072e-06	0.703754	0.162531
ENSSSCG00000009217	PKD2	-2.47271	0	6.91687	1.48835
ENSSSCG00000013662	PPAN	-2.47217	2.57634e-09	24.1788	5.36335
ENSSSCG00000004478	MYO6	-2.47182	2.23801e-11	2.33296	0.506666
ENSSSCG00000027797		-2.47176	0.00275918	1.45087	0.35149
ENSSSCG00000017265	AXIN2	-2.47124	1.64128e-08	2.75917	0.669808
ENSSSCG00000014972	CCDC82	-2.46973	6.88531e-09	3.22184	0.740812
ENSSSCG00000012594	IL13RA2	-2.46796	9.17016e-05	1.50467	0.332218
ENSSSCG00000024201	FAM208A	-2.46718	3.41949e-13	4.23028	0.897486
ENSSSCG00000010435	MINPP1	-2.46427	2.02454e-09	3.31141	0.822162
ENSSSCG00000030921	APOA1	-2.46426	2.53921e-11	43.7275	10.4547
ENSSSCG00000028567	BTNL9	-2.46351	2.08722e-14	40.0773	8.48118
ENSSSCG00000017993	UNC-6	-2.46338	1.47136e-10	8.4043	2.04493
ENSSSCG00000000798	TWF1	-2.46192	3.32275e-09	2.89122	0.701886
ENSSSCG00000025349	CCDC14	-2.46168	4.85851e-11	1.65447	0.35779
ENSSSCG00000005899	MFSD3	-2.46027	1.1775e-12	7.83604	1.74895
ENSSSCG00000028254		-2.46018	0.00371384	0.653944	0.1487
ENSSSCG00000013595	LASS4	-2.46005	6.49836e-12	4.14565	0.89139
ENSSSCG00000000545	KLHL42	-2.46004	2.93815e-13	1.40122	0.313202
ENSSSCG00000011624	MCM2	-2.45983	1.64464e-06	2.66779	0.630229
ENSSSCG00000016492	AGK	-2.45976	0	8.08349	1.90002
ENSSSCG00000001517		-2.45971	1.05297e-09	5.03475	1.13505
ENSSSCG00000002935	ZNF568	-2.45956	4.84569e-15	4.67684	0.771922
ENSSSCG00000006105	GEM	-2.45915	2.446e-11	6.42229	1.50563
ENSSSCG00000008899	ARL9	-2.45839	2.77582e-08	1.97556	0.314568
ENSSSCG00000009154		-2.45335	0.000596381	0.651813	0.1503
ENSSSCG00000009683	KIF13B	-2.4532	5.59552e-14	4.21248	0.994723
ENSSSCG00000002627	GSTA4	-2.4521	2.44157e-14	7.48819	1.69076
ENSSSCG00000005424	NIPSNAP3B	-2.45191	0	54.6405	12.6348
ENSSSCG00000017340	DCAKD	-2.45039	3.62266e-09	17.8133	4.07831
ENSSSCG00000011634		-2.44984	1.49368e-08	5.11349	0.841755
ENSSSCG00000029800		-2.44868	1.29949e-10	7.51043	1.76943
ENSSSCG00000025272	HEMK1	-2.44833	0	15.1677	3.37574
ENSSSCG00000011052		-2.44609	6.13541e-05	0.722494	0.170651
ENSSSCG00000012873	CCND1	-2.44532	5.94032e-08	4.30383	1.02631
ENSSSCG00000025588	FJX1	-2.4445	7.93404e-10	2.64699	0.658286
ENSSSCG00000020800		-2.44378	0.00137531	0.810195	0.16404
ENSSSCG00000004485	CD109	-2.44182	2.48248e-07	0.713881	0.180069
ENSSSCG00000008133		-2.44131	0.000372664	0.621513	0.134249
ENSSSCG00000021913		-2.43819	5.57332e-14	21.5371	5.2145
ENSSSCG00000015882	BAZ2B	-2.43679	6.78841e-10	1.74058	0.394004
ENSSSCG00000023334	CXorf23	-2.43395	3.04729e-12	2.92795	0.621502
ENSSSCG00000009114	PRSS12	-2.43388	0	4.69756	1.08738
ENSSSCG00000008142	C2orf40	-2.43299	3.66234e-07	5.06098	1.25141
ENSSSCG00000011951	NFKBIZ	-2.43276	1.83377e-07	1.26018	0.252326
ENSSSCG00000011018		-2.43252	1.55431e-15	7.48362	1.74119
ENSSSCG00000010109	SCARF2	-2.4319	6.28386e-14	5.55401	1.06198
ENSSSCG00000015250	ADAMTS15	-2.43095	1.82854e-12	5.66177	1.313
ENSSSCG00000028804	CCDC181	-2.42942	0.000765304	1.17915	0.121799
ENSSSCG00000027396		-2.42932	5.18018e-07	18.7226	4.09792
ENSSSCG00000011326	PTH1R	-2.42905	4.64731e-15	4.29322	0.993973
ENSSSCG00000008765	PCDH7	-2.42898	4.59843e-12	1.73364	0.423684
ENSSSCG00000007540	CABLES2	-2.42898	8.2275e-08	8.42881	1.86856
ENSSSCG00000012517		-2.42827	6.57153e-07	1.38811	0.338982
ENSSSCG00000020756	FAM101A	-2.42826	0.000168288	3.72885	0.827015
ENSSSCG00000009972	KREMEN1	-2.42823	7.52585e-11	15.9321	3.54739
ENSSSCG00000010035	YWHAH	-2.42793	3.43769e-12	94.4072	22.6258
ENSSSCG00000024907	SDHAF1	-2.42624	2.93972e-10	34.3869	8.31174
ENSSSCG00000009731	ZNF605	-2.42445	4.91061e-07	1.89957	0.383556
ENSSSCG00000015959	RAPGEF4	-2.42375	3.45995e-11	2.65657	0.79098
ENSSSCG00000012637		-2.42352	4.5582e-12	3.09074	0.757836
ENSSSCG00000025669		-2.42325	7.47666e-09	12.3728	3.00432
ENSSSCG00000006475	IQGAP3	-2.42302	1.41181e-06	0.860997	0.201368
ENSSSCG00000025712		-2.41916	1.29022e-09	3.67598	0.863198
ENSSSCG00000016865	FBXO4	-2.41913	1.82777e-09	1.48063	0.325873
ENSSSCG00000022041		-2.41911	2.81635e-06	0.58004	0.139605
ENSSSCG00000020782		-2.41864	1.64999e-05	0.902161	0.233052
ENSSSCG00000002023	PABPN1	-2.41859	0	84.8977	18.714
ENSSSCG00000025316	SLC33A1	-2.41703	1.36913e-12	3.77721	0.944628
ENSSSCG00000022751		-2.41686	4.22855e-10	5.07492	1.0299
ENSSSCG00000005506	MEGF9	-2.4156	3.6271e-12	1.61696	0.401696
ENSSSCG00000013978	ZNF672	-2.41553	4.39182e-12	7.11144	1.5157
ENSSSCG00000009364	FREM2	-2.41499	4.20099e-06	4.62152	1.11222
ENSSSCG00000010496	TCTN3	-2.41341	8.66958e-13	0.84683	0.202996
ENSSSCG00000027959		-2.41316	1.02005e-07	4.25088	1.0489
ENSSSCG00000025796	NLE1	-2.41272	1.06029e-07	12.6706	2.51247
ENSSSCG00000024288	C1orf95	-2.41141	0.000852223	1.89551	0.276936
ENSSSCG00000024920		-2.41127	4.68476e-07	0.607222	0.147292
ENSSSCG00000030354	MAP3K2	-2.41114	1.68483e-08	1.17627	0.278624
ENSSSCG00000026017		-2.40968	5.39062e-06	6.98544	1.55574
ENSSSCG00000011496	ADAMTS9	-2.40964	2.22045e-16	10.0326	2.09414
ENSSSCG00000016687	CHN2	-2.40834	1.60367e-07	2.5336	0.558313
ENSSSCG00000016117	CARF	-2.40807	1.47294e-07	0.766134	0.18819
ENSSSCG00000015682	NXPH2	-2.40766	0.000141032	0.899845	0.219082
ENSSSCG00000008738	CC2D2A	-2.40727	2.39443e-14	1.5589	0.326227
ENSSSCG00000000602	RERG	-2.40542	2.81619e-07	3.91175	0.861184
ENSSSCG00000018001	GAS7	-2.40512	3.30706e-11	6.90564	1.47757
ENSSSCG00000017342	KIF18B	-2.4037	0.000525347	0.522436	0.125933
ENSSSCG00000008702		-2.40351	5.81313e-13	21.6587	4.0164
ENSSSCG00000010755	PTPRE	-2.40272	1.13142e-11	1.69549	0.394236
ENSSSCG00000022039		-2.4024	4.20118e-08	1.66764	0.423777
ENSSSCG00000027080		-2.40054	0.00206666	1.21071	0.290937
ENSSSCG00000013882	FAM129C	-2.39678	6.38873e-06	1.11272	0.181864
ENSSSCG00000011684	U2SURP	-2.39648	1.4746e-12	10.1445	2.49001
ENSSSCG00000008569	LCTHIO	-2.39617	0	155.78	38.9405
ENSSSCG00000008069		-2.39497	2.80585e-10	4.75458	1.16564
ENSSSCG00000002037	CDH24	-2.39313	7.34296e-10	1.27032	0.262732
ENSSSCG00000007896		-2.39108	1.46549e-14	12.2285	2.58219
ENSSSCG00000030153		-2.39089	4.35207e-14	2.15625	0.517053
ENSSSCG00000030580		-2.39073	0.00443711	0.638608	0.156052
ENSSSCG00000016034	COL3A1	-2.39049	2.47891e-12	789.47	201.637
ENSSSCG00000003065	PLAUR	-2.38954	1.52237e-07	3.05129	0.747375
ENSSSCG00000000520	KRR1	-2.38946	1.37874e-10	3.32647	0.821118
ENSSSCG00000008494	NDUFAF7	-2.38916	2.26041e-13	11.3867	2.31557
ENSSSCG00000024377		-2.38712	5.23426e-07	2.56291	0.639612
ENSSSCG00000026302	MKI67	-2.38644	3.64147e-05	1.08508	0.268669
ENSSSCG00000010000		-2.38632	2.50098e-09	10.4645	2.53938
ENSSSCG00000007000	FAT1	-2.38594	0	2.82943	0.716725
ENSSSCG00000024687	FANCA	-2.38361	1.09079e-07	2.00561	0.330659
ENSSSCG00000004847	MPHOSPH10	-2.38289	7.58905e-09	7.43906	1.75199
ENSSSCG00000025751		-2.38258	2.44249e-14	320.396	79.3607
ENSSSCG00000001657	CUL7	-2.38243	7.97349e-09	2.76427	0.661732
ENSSSCG00000016288	CHRNG	-2.38173	0.000561197	1.38246	0.323084
ENSSSCG00000000895	SNRPF	-2.38103	2.72671e-12	37.3644	9.40195
ENSSSCG00000026819	NID1	-2.38032	0	46.7048	10.8368
ENSSSCG00000023792	SNRNP70	-2.37937	0	157.5	28.6595
ENSSSCG00000006828	ATXN7L2	-2.37917	4.90052e-13	10.2858	2.31194
ENSSSCG00000012606	ATP1B4	-2.37911	4.9738e-14	73.7357	17.9168
ENSSSCG00000026074		-2.37688	3.72706e-05	0.903744	0.219763
ENSSSCG00000006644	CERS2	-2.37671	0	19.6367	4.85003
ENSSSCG00000011389	GMPPB	-2.3764	1.33384e-13	6.10903	1.50272
ENSSSCG00000015988	HNRNPA3	-2.37579	0	69.0186	15.8503
ENSSSCG00000021257		-2.3747	9.49114e-09	1.69864	0.4122
ENSSSCG00000000254		-2.37359	9.89475e-12	15.8732	3.94658
ENSSSCG00000010437	PAPSS2	-2.37333	1.36552e-09	1.27831	0.260482
ENSSSCG00000028623	RARRES1	-2.37247	6.92369e-05	1.81134	0.273764
ENSSSCG00000023796	IL18BP	-2.36929	1.98893e-11	6.98847	1.73666
ENSSSCG00000016868	ANXA2R	-2.3681	0.00142674	1.44989	0.363086
ENSSSCG00000003839	PPAP2B	-2.36775	6.66134e-16	44.556	10.818
ENSSSCG00000028034		-2.36706	2.14495e-13	5.94503	1.48185
ENSSSCG00000002277	SPTB	-2.36663	6.94511e-12	114.46	27.3778
ENSSSCG00000003989		-2.36627	6.4693e-07	1.13221	0.219862
ENSSSCG00000016147	PIKFYVE	-2.36611	6.1914e-11	1.52597	0.386466
ENSSSCG00000029274		-2.3656	7.52786e-05	1.61892	0.41693
ENSSSCG00000014920	FZD4	-2.36555	8.03779e-12	20.6266	5.3493
ENSSSCG00000011077	MSRB2	-2.3626	6.42947e-09	8.1869	1.9005
ENSSSCG00000014338	HSPA9	-2.36029	2.22045e-16	286.19	72.6604
ENSSSCG00000009787	CCDC62	-2.35952	1.78524e-13	6.86959	1.63485
ENSSSCG00000022818		-2.35926	0.000130121	2.33597	0.614154
ENSSSCG00000016668	PDE1C	-2.3584	2.55531e-09	2.85636	0.450325
ENSSSCG00000005750		-2.35792	4.82197e-10	5.76085	1.42188
ENSSSCG00000005233	DMRT2	-2.35776	7.42141e-12	2.01492	0.481773
ENSSSCG00000000672		-2.35763	0.000153843	1.05999	0.272875
ENSSSCG00000005894		-2.35602	4.51285e-16	1.72147	0.337564
ENSSSCG00000014799		-2.35554	3.72134e-09	0.943011	0.173438
ENSSSCG00000021546	GCFC2	-2.3546	4.54012e-10	0.957761	0.199952
ENSSSCG00000030263	CHRNB1	-2.35452	2.88658e-15	33.7529	7.29239
ENSSSCG00000027986	ABCB8	-2.35427	0	16.4292	4.04047
ENSSSCG00000014007	FLT4	-2.35423	7.67499e-07	0.724643	0.170798
ENSSSCG00000024850		-2.35374	7.52336e-08	0.531046	0.132684
ENSSSCG00000026935		-2.35316	2.56084e-08	1.43073	0.367536
ENSSSCG00000003686		-2.35292	6.81272e-08	0.944447	0.237682
ENSSSCG00000017870	C17orf85	-2.35263	0	9.16277	2.14953
ENSSSCG00000010481	LGI1	-2.35092	0.000864833	0.907288	0.229693
ENSSSCG00000006199	PREX2	-2.35008	5.53329e-10	2.51151	0.512199
ENSSSCG00000021683		-2.34932	3.40728e-07	3.21491	0.767652
ENSSSCG00000028828	KLF6	-2.3487	2.17649e-09	15.8951	4.07945
ENSSSCG00000009824	RAD9B	-2.34821	5.01207e-05	1.83067	0.286229
ENSSSCG00000022741		-2.34737	7.99361e-15	18.3376	4.60014
ENSSSCG00000000681	P3H3	-2.34698	0	8.8546	2.21533
ENSSSCG00000006312	GPA33	-2.34651	2.95566e-06	72.2207	36.0091
ENSSSCG00000009932	MMAB	-2.34647	1.30829e-12	3.94932	0.987818
ENSSSCG00000029627		-2.34589	5.42879e-09	9.26136	2.31061
ENSSSCG00000012014	BTG3	-2.34511	6.72527e-12	6.57688	1.58405
ENSSSCG00000006051		-2.34453	0.000103155	3.22754	0.841662
ENSSSCG00000000297		-2.34402	7.44017e-14	2.1403	0.534665
ENSSSCG00000015019	COLCA2	-2.34194	0.000185087	1.13559	0.27102
ENSSSCG00000024982	LITAF	-2.3417	4.22773e-13	12.4113	3.14274
ENSSSCG00000012639	THOC2	-2.34074	8.43769e-15	6.54472	1.58912
ENSSSCG00000024705		-2.33972	4.46152e-05	1.37365	0.331089
ENSSSCG00000000242	CH242-185F9.2	-2.33698	0.00035063	0.76619	0.175155
ENSSSCG00000009906	SRSF9	-2.33528	1.13243e-14	31.9618	7.64182
ENSSSCG00000026655	PTPN13	-2.3348	9.76996e-15	2.07403	0.528375
ENSSSCG00000029935		-2.33442	0.00014231	0.564748	0.128194
ENSSSCG00000024396	NOVA1	-2.33269	4.98273e-10	1.89547	0.48465
ENSSSCG00000010532	LOXL4	-2.33238	3.67687e-08	3.40995	0.834256
ENSSSCG00000009236	HELQ	-2.33071	2.44067e-09	1.48531	0.335599
ENSSSCG00000015944	TLK1	-2.33064	6.76925e-12	5.54625	1.34787
ENSSSCG00000009868	RBM19	-2.3303	2.35872e-07	6.46614	1.56067
ENSSSCG00000016338		-2.32999	0.00040648	5.30792	1.21277
ENSSSCG00000006154	PAG1	-2.32998	0.000568582	1.0773	0.288222
ENSSSCG00000011305		-2.32982	0.000139182	0.911556	0.21824
ENSSSCG00000021503	BCHE	-2.32936	1.75926e-09	7.25416	1.9019
ENSSSCG00000012727	FMR1	-2.32745	2.69124e-10	4.80447	1.15216
ENSSSCG00000022430	SLC30A5	-2.32708	3.87613e-10	9.50871	2.4062
ENSSSCG00000017502	PGAP3	-2.32697	0	4.60844	1.04183
ENSSSCG00000026663		-2.32487	2.76739e-09	2.96095	0.637916
ENSSSCG00000002795	CDH11	-2.32409	8.31557e-13	1.98771	0.50734
ENSSSCG00000021375	HS6ST2	-2.32261	2.8717e-12	3.53199	0.858138
ENSSSCG00000010400	MSMB	-2.32257	7.59734e-09	1.94015	0.460995
ENSSSCG00000014976	ARHGAP42	-2.32168	5.17239e-05	0.589345	0.147443
ENSSSCG00000015614		-2.32153	6.07893e-09	2.39037	0.536253
ENSSSCG00000012482	SRPX2	-2.32152	9.12759e-10	4.02836	1.05196
ENSSSCG00000012076	MX2	-2.32102	0.000433322	3.10627	0.737439
ENSSSCG00000002651	CDT1	-2.3207	0.000405001	0.927782	0.227984
ENSSSCG00000024812		-2.32061	4.12114e-06	8.57588	1.97468
ENSSSCG00000001652	GNMT	-2.31824	0.00156151	2.7154	0.675769
ENSSSCG00000021155	POMC	-2.31653	7.47488e-11	3.35982	0.859293
ENSSSCG00000002932	ZNF567	-2.31622	2.5086e-07	1.73325	0.42379
ENSSSCG00000017555	LUC7L3	-2.31606	5.20238e-09	51.6526	12.1211
ENSSSCG00000002812	KIFC3	-2.31582	2.41362e-13	8.73663	2.14536
ENSSSCG00000009057		-2.3147	2.79468e-09	4.27452	1.09224
ENSSSCG00000010150	LRP5L	-2.31159	0	24.4912	6.27243
ENSSSCG00000009157	TET2	-2.30946	6.31517e-12	7.06235	1.78363
ENSSSCG00000008962	EREG	-2.30924	0.00615981	0.627384	0.159412
ENSSSCG00000008606	OSR1	-2.30747	3.56107e-05	4.62774	1.19196
ENSSSCG00000025023		-2.30698	0.00110849	1.21819	0.301719
ENSSSCG00000017635	MKS1	-2.30565	4.06927e-07	1.65871	0.385616
ENSSSCG00000006682	POLR3GL	-2.30447	0	10.7224	2.69344
ENSSSCG00000001475	LOC100155600	-2.304	0	22.4315	5.7952
ENSSSCG00000021789	ZNF275	-2.30352	7.21513e-08	2.58116	0.661803
ENSSSCG00000009193	SMARCAD1	-2.30319	3.8644e-11	2.44248	0.622848
ENSSSCG00000004149	NHSL1	-2.30254	1.98631e-14	1.07814	0.26286
ENSSSCG00000000029	SCUBE1	-2.30253	5.17212e-08	0.810724	0.206367
ENSSSCG00000005203	IL33	-2.30104	1.0293e-06	2.09604	0.546341
ENSSSCG00000020988	ZNF114	-2.30086	8.71168e-09	0.900724	0.221689
ENSSSCG00000025378		-2.29943	0.00610821	0.643611	0.171769
ENSSSCG00000007997	RHOT2	-2.29922	5.87857e-11	4.7271	1.03289
ENSSSCG00000003343		-2.29798	6.88475e-09	18.6924	3.85141
ENSSSCG00000003105	SLC1A5	-2.29739	1.08947e-09	20.7896	5.18302
ENSSSCG00000013102	MS4A7	-2.29596	0.000146741	1.16933	0.266831
ENSSSCG00000004690	CTDSPL2	-2.29485	9.85865e-11	3.20742	0.81126
ENSSSCG00000027701	RP2	-2.29351	2.52584e-10	0.916471	0.225267
ENSSSCG00000022709		-2.29281	1.73319e-06	1.03531	0.257845
ENSSSCG00000007823		-2.2927	3.95555e-05	0.509064	0.122268
ENSSSCG00000004349		-2.29253	2.22045e-16	49.6263	11.7677
ENSSSCG00000002346	PNMA1	-2.29181	5.2966e-10	1.6966	0.4426
ENSSSCG00000015136	UBASH3B	-2.29115	3.93601e-07	1.46069	0.381239
ENSSSCG00000026367	IFT172	-2.29072	0	4.58382	1.15356
ENSSSCG00000024015	FADS1	-2.28977	1.49725e-12	5.7047	1.4875
ENSSSCG00000014562		-2.2886	0.00103647	0.66272	0.179439
ENSSSCG00000010854	TMEM63A	-2.28856	0	3.28897	0.797579
ENSSSCG00000015870	KCNJ3	-2.28825	1.07038e-07	1.34241	0.34757
ENSSSCG00000006971		-2.28675	1.60456e-07	2.20075	0.585748
ENSSSCG00000025095	PPP1R12A	-2.28567	4.31433e-13	12.6515	3.24597
ENSSSCG00000016585	IMPDH1	-2.28529	2.10942e-12	5.41097	1.36829
ENSSSCG00000010484	NOC3L	-2.28518	5.29192e-10	5.80446	1.44619
ENSSSCG00000009122	ARSJ	-2.28474	0.000142342	0.510293	0.135991
ENSSSCG00000005022	NIN	-2.28254	6.22807e-08	2.11401	0.537351
ENSSSCG00000023867		-2.28152	0.000174282	3.68753	0.8756
ENSSSCG00000024958	GPR173	-2.28089	1.8708e-08	1.47416	0.285154
ENSSSCG00000004246	MCM9	-2.28053	5.03352e-08	1.9466	0.392654
ENSSSCG00000015817		-2.27987	6.11495e-06	1.25059	0.297502
ENSSSCG00000004163	BCLAF1	-2.27974	1.73975e-08	31.0513	8.05646
ENSSSCG00000027725		-2.27968	2.89411e-07	3.26347	0.534259
ENSSSCG00000021289	GAK	-2.2787	1.9984e-15	7.26228	1.65949
ENSSSCG00000003746	RPSA	-2.27772	3.79879e-10	111.362	28.3853
ENSSSCG00000025357	LDAH	-2.27676	1.44433e-08	0.981807	0.238219
ENSSSCG00000003396		-2.27578	0	44.17	11.2269
ENSSSCG00000009270		-2.27482	2.69378e-08	3.70361	0.964079
ENSSSCG00000006866	DBT	-2.2748	1.61648e-13	15.4359	3.90088
ENSSSCG00000006214	RRS1	-2.27461	1.05077e-07	22.9592	5.97169
ENSSSCG00000014114	PAPD4	-2.27378	1.36691e-09	12.11	2.25314
ENSSSCG00000023659		-2.27349	1.2206e-05	2.53077	0.627939
ENSSSCG00000004049	ACAT2	-2.27324	3.76144e-07	4.95516	1.25001
ENSSSCG00000029395	TMEM25	-2.27174	0.00387444	0.729766	0.18792
ENSSSCG00000012634		-2.27162	2.79921e-11	0.925618	0.235677
ENSSSCG00000009544	COL4A1	-2.26967	0	197.835	51.4137
ENSSSCG00000028265		-2.26865	1.08066e-05	1.35223	0.194553
ENSSSCG00000005471	SNX30	-2.26827	3.03455e-08	5.31331	0.633197
ENSSSCG00000026692		-2.26785	1.29721e-10	2.30794	0.604098
ENSSSCG00000029300		-2.26672	2.1978e-12	6.56153	1.57394
ENSSSCG00000004658	FBN1	-2.26672	4.21885e-15	13.3768	3.59646
ENSSSCG00000010083	PPIL2	-2.26657	0	22.3662	5.41693
ENSSSCG00000005907	ADCK5	-2.26583	8.88178e-16	8.48524	1.68021
ENSSSCG00000005895	C8orf82	-2.26507	6.66134e-16	29.4988	7.25391
ENSSSCG00000027285	DNASE1L2	-2.26499	5.81045e-06	3.60325	0.941389
ENSSSCG00000015888	RBMS1	-2.26487	1.69242e-12	11.8188	2.89905
ENSSSCG00000013246		-2.26487	2.99481e-05	1.28394	0.313832
ENSSSCG00000007547	ADAP1	-2.26416	1.55751e-07	9.6192	2.41689
ENSSSCG00000011632		-2.26368	1.05317e-06	1.28989	0.282324
ENSSSCG00000025233		-2.26326	1.6483e-05	1.03565	0.265971
ENSSSCG00000000902	NR2C1	-2.26295	6.66134e-15	2.94038	0.691003
ENSSSCG00000014042	PRELID1	-2.26231	5.10703e-15	37.0346	9.53597
ENSSSCG00000017357	ITGA2B	-2.26146	6.15301e-08	1.08793	0.257849
ENSSSCG00000002386	IFT43	-2.26067	3.7608e-07	5.50249	1.30891
ENSSSCG00000010146	LGALS8	-2.25999	1.36246e-07	9.38545	1.88403
ENSSSCG00000015611		-2.25977	2.96652e-13	6.2704	1.53232
ENSSSCG00000008638	YWHAQ	-2.25748	0	34.0288	8.6733
ENSSSCG00000010454	IFIT5	-2.25745	1.15594e-08	6.26027	1.58959
ENSSSCG00000008484	SRSF7	-2.25709	1.31168e-08	21.5482	5.1549
ENSSSCG00000020735	MAP3K15	-2.25605	0.00039068	1.60322	0.291815
ENSSSCG00000007927	PPL	-2.25585	3.31071e-07	6.60714	1.63871
ENSSSCG00000013351		-2.25512	7.4539e-08	3.92362	1.0226
ENSSSCG00000021518		-2.25466	2.56748e-06	48.0046	33.1739
ENSSSCG00000023807	ACO1	-2.25414	1.19706e-11	40.2572	9.45967
ENSSSCG00000021774	B3GALNT1	-2.25379	2.25604e-07	2.81712	0.749379
ENSSSCG00000025663		-2.25377	2.1316e-06	2.64888	0.546014
ENSSSCG00000016068	HECW2	-2.25342	1.41747e-07	1.64942	0.436423
ENSSSCG00000021475	SLC4A2	-2.25238	0	5.96621	1.50547
ENSSSCG00000003949	CDC20	-2.2523	1.57623e-11	1.61572	0.434333
ENSSSCG00000010205	PHYHIPL	-2.25059	0.000242276	0.902508	0.227182
ENSSSCG00000008399	PNPT1	-2.24879	7.56479e-09	6.99549	1.82101
ENSSSCG00000013421	PTBP1	-2.24713	0	36.3158	8.8965
ENSSSCG00000024205	ARHGEF26	-2.24654	1.97718e-09	1.09367	0.275868
ENSSSCG00000010688	MCMBP	-2.24654	0	7.82759	2.04876
ENSSSCG00000022003		-2.24636	0.00388039	0.589438	0.151366
ENSSSCG00000029212	GDE1	-2.24593	1.13243e-14	53.7688	13.5729
ENSSSCG00000003289	ISOC2	-2.24513	5.77316e-15	73.5507	14.7757
ENSSSCG00000006917	LRRC8C	-2.24474	1.14877e-08	1.47553	0.394924
ENSSSCG00000005319	GBA2	-2.24279	4.44089e-15	32.0537	7.74758
ENSSSCG00000022155	RBPJ	-2.24231	1.11022e-15	4.63956	1.23026
ENSSSCG00000011198		-2.24226	1.08163e-10	10.0995	2.69124
ENSSSCG00000027957	ZNF250	-2.24185	9.74045e-11	3.70636	0.95556
ENSSSCG00000011768	CCDC39	-2.2418	3.34543e-05	2.75061	0.235295
ENSSSCG00000020912		-2.24065	3.443e-08	1.69117	0.414484
ENSSSCG00000007700	HIP1	-2.24015	4.44089e-16	8.41073	2.20421
ENSSSCG00000010537	GOT1	-2.24	8.25497e-11	230.827	61.5364
ENSSSCG00000009070		-2.2373	0.000195493	0.916332	0.217258
ENSSSCG00000016754	AEBP1	-2.23646	6.63181e-12	24.5387	6.26828
ENSSSCG00000010650	AFAP1L2	-2.23597	6.66134e-16	4.97654	1.25266
ENSSSCG00000017785	NUFIP2	-2.23586	8.04629e-09	12.9795	3.45962
ENSSSCG00000000971		-2.2352	7.73993e-09	4.08643	1.06093
ENSSSCG00000009741	PUS1	-2.23423	5.78374e-10	15.833	3.95923
ENSSSCG00000023662	CHST3	-2.23404	1.11466e-13	3.31762	0.892647
ENSSSCG00000026947	GMPR2	-2.2334	0	11.5092	2.47038
ENSSSCG00000011306	ZNF502	-2.23316	1.66209e-06	1.43435	0.379567
ENSSSCG00000023633		-2.23261	2.41368e-11	3.43129	0.901268
ENSSSCG00000007268	E2F1	-2.23111	0.000124783	1.66336	0.440543
ENSSSCG00000028019	LRRC59	-2.22854	1.95453e-07	23.4691	6.04436
ENSSSCG00000018042	SLC47A2	-2.22487	0.000241411	1.11435	0.18494
ENSSSCG00000028536	LHFPL2	-2.22423	2.90194e-10	6.72896	1.79128
ENSSSCG00000000483		-2.22416	2.39383e-07	0.764	0.1725
ENSSSCG00000013053	C11orf95	-2.22351	4.00225e-08	2.36145	0.626931
ENSSSCG00000015945	METTL8	-2.22341	1.53431e-06	3.05792	0.784127
ENSSSCG00000029323	KCNE3	-2.2234	4.24674e-07	5.12803	1.24049
ENSSSCG00000012571	COL4A6	-2.22269	1.67809e-11	0.705986	0.184857
ENSSSCG00000029023	ARL5B	-2.22102	4.08852e-05	2.89733	0.748931
ENSSSCG00000010135	DGCR8	-2.22076	1.64144e-11	16.4116	4.05586
ENSSSCG00000005641	DNM1	-2.22057	4.28457e-12	5.53895	1.14067
ENSSSCG00000007548		-2.22045	2.02059e-05	1.67046	0.358888
ENSSSCG00000016574	KCP	-2.21974	0.000266984	0.634976	0.15503
ENSSSCG00000005487	COL27A1	-2.21834	6.02161e-07	1.34842	0.245771
ENSSSCG00000014822		-2.21784	1.55431e-15	6.50614	1.62925
ENSSSCG00000026405		-2.21716	0.00440161	1.79649	0.495478
ENSSSCG00000005173		-2.21597	3.519e-08	1.60796	0.413215
ENSSSCG00000021060	RCBTB1	-2.21537	0	8.12049	2.15681
ENSSSCG00000016156	ACADL	-2.21492	8.57492e-12	60.9035	16.8962
ENSSSCG00000022496		-2.21281	1.45944e-05	0.742632	0.192717
ENSSSCG00000017201	UNK	-2.2118	6.66134e-16	7.96608	1.87516
ENSSSCG00000014136	VCAN	-2.21006	8.26006e-14	2.84771	0.772933
ENSSSCG00000012889	CHKA	-2.20899	4.07868e-05	6.63368	1.248
ENSSSCG00000012857	CARS	-2.20248	8.63873e-09	18.0491	4.42079
ENSSSCG00000026830		-2.20241	1.51946e-05	3.05923	0.836687
ENSSSCG00000011733	IFT80	-2.20238	1.88303e-08	1.62329	0.424889
ENSSSCG00000017279	ERN1	-2.20226	3.9924e-09	2.65155	0.713545
ENSSSCG00000021593		-2.20205	0.000156321	1.87287	0.5103
ENSSSCG00000012165	MBTPS2	-2.20172	2.26394e-09	3.75421	1.00802
ENSSSCG00000003843	PARS2	-2.20167	4.42185e-12	4.9953	1.35232
ENSSSCG00000027820	CD200	-2.20165	2.76635e-06	1.8682	0.440657
ENSSSCG00000016714	CYCS	-2.2013	1.79856e-14	657.887	180.5
ENSSSCG00000026855		-2.20031	2.8948e-12	6.58687	1.56614
ENSSSCG00000026647	OAF	-2.20005	1.01961e-11	11.7695	3.14841
ENSSSCG00000023956	NEDD9	-2.19911	2.32061e-05	1.30013	0.356793
ENSSSCG00000026969		-2.19846	4.44089e-16	7.72882	1.99039
ENSSSCG00000006302	GPR161	-2.19778	2.30986e-05	0.523407	0.132694
ENSSSCG00000016118	NBEAL1	-2.19716	2.1617e-06	0.603802	0.149906
ENSSSCG00000029570		-2.19634	0	25.6253	6.79395
ENSSSCG00000025782		-2.19586	3.1819e-13	35.4199	9.04232
ENSSSCG00000017244	SDK2	-2.19583	8.66281e-06	0.635987	0.165777
ENSSSCG00000010503	ZNF518A	-2.19542	3.20564e-08	1.23526	0.347211
ENSSSCG00000015844	GSR	-2.19461	3.58225e-12	5.89428	1.61962
ENSSSCG00000001041	PAK1IP1	-2.19359	3.09843e-06	22.9507	6.08346
ENSSSCG00000015984	HOXD4	-2.19351	1.71349e-05	5.38653	1.35533
ENSSSCG00000000998	RPP40	-2.19296	1.01252e-13	8.68606	2.17614
ENSSSCG00000027862	FAM200B	-2.19195	8.54817e-07	2.25264	0.634023
ENSSSCG00000004275	FAM135A	-2.19177	6.4353e-12	4.01412	1.02763
ENSSSCG00000015328	SGCE	-2.19076	3.28687e-12	5.41071	1.30432
ENSSSCG00000012659	ZNF280C	-2.1903	9.96307e-08	1.87206	0.47469
ENSSSCG00000021069		-2.18965	5.72546e-08	2.48302	0.523968
ENSSSCG00000006550	ATP8B2	-2.1887	8.88178e-16	5.65304	1.54759
ENSSSCG00000002428	TTC8	-2.18821	0.000346541	0.68239	0.178519
ENSSSCG00000006250	LYN	-2.18766	5.77316e-15	2.72636	0.735412
ENSSSCG00000028363	TMPRSS9	-2.18687	9.50863e-05	1.35127	0.204661
ENSSSCG00000027868		-2.18599	8.98808e-05	0.980054	0.265265
ENSSSCG00000025406	PIK3C2A	-2.18573	5.26106e-09	2.33811	0.582771
ENSSSCG00000007803	TUFM	-2.18568	0	146.31	39.4908
ENSSSCG00000005457	LPAR1	-2.18394	1.82897e-07	4.473	1.22358
ENSSSCG00000003205	ZNF473	-2.18388	3.31865e-06	2.92749	0.707441
ENSSSCG00000029475		-2.18295	5.77527e-05	5.26058	0.887647
ENSSSCG00000026454	PMAIP1	-2.18183	0.00498477	1.32579	0.369396
ENSSSCG00000000113	SLC16A8	-2.18182	0.00332437	0.874383	0.220062
ENSSSCG00000000734		-2.18165	1.36305e-05	3.49256	0.918269
ENSSSCG00000015590	FLVCR1	-2.18084	2.57868e-09	1.83334	0.461552
ENSSSCG00000006370	TSTD1	-2.18056	0.00773934	0.560209	0.136557
ENSSSCG00000014378		-2.17902	1.26115e-07	1.58146	0.415548
ENSSSCG00000028210	NT5C	-2.17902	1.08565e-09	1.50077	0.390145
ENSSSCG00000008601	SDC1	-2.17758	1.51485e-07	0.802781	0.219988
ENSSSCG00000008128	DUSP2	-2.17752	1.88403e-05	1.82072	0.482865
ENSSSCG00000003716	SS18	-2.17715	1.07385e-10	5.58578	1.26396
ENSSSCG00000006338	DDR2	-2.17643	4.45692e-09	3.10761	0.777149
ENSSSCG00000017384	AOC2	-2.17643	6.99796e-05	0.714841	0.169639
ENSSSCG00000010241		-2.17611	3.36613e-05	0.923356	0.252918
ENSSSCG00000009202	MMRN1	-2.17106	8.51327e-06	1.26561	0.344782
ENSSSCG00000003376	PLEKHG5	-2.17099	9.5262e-09	2.6624	0.7153
ENSSSCG00000009119	LARP7	-2.1708	4.16879e-10	18.4445	4.49011
ENSSSCG00000005196		-2.17035	7.93012e-05	8.13738	2.13664
ENSSSCG00000014195	MAN2A1	-2.1698	5.55216e-11	3.6678	0.983577
ENSSSCG00000024674	ABL2	-2.16919	2.1088e-07	2.07291	0.53347
ENSSSCG00000015282	PPP1R15B	-2.16833	9.62563e-13	11.922	3.29108
ENSSSCG00000023727	TRIM37	-2.16822	1.18836e-11	2.33536	0.572383
ENSSSCG00000023228	NUMBL	-2.16806	5.38547e-10	3.68059	0.972947
ENSSSCG00000030495		-2.16759	0.000174462	0.820449	0.213653
ENSSSCG00000000145	MYH9	-2.1675	1.81967e-05	45.8311	11.8816
ENSSSCG00000022880		-2.16672	6.34235e-06	4.52762	1.24411
ENSSSCG00000010502	CCNJ	-2.16551	4.29831e-08	5.37289	1.41661
ENSSSCG00000029465		-2.16378	1.16292e-08	5.21938	0.946729
ENSSSCG00000005112	WDR89	-2.16319	8.90054e-07	2.95008	0.812936
ENSSSCG00000009944	CORO1C	-2.16241	9.13625e-12	9.97917	2.72748
ENSSSCG00000011599	GRIP2	-2.16189	1.93758e-08	7.82666	2.05405
ENSSSCG00000017890	KIAA0753	-2.16162	7.30443e-10	2.14877	0.532961
ENSSSCG00000013297	CD44	-2.16053	5.40516e-07	8.42267	2.19524
ENSSSCG00000026618		-2.16049	2.32547e-11	18.9908	5.38
ENSSSCG00000005096	HIF1A	-2.15901	0	16.4047	4.82783
ENSSSCG00000000656	CLEC2B	-2.15867	9.61447e-08	1.50615	0.357476
ENSSSCG00000011049	DCLRE1C	-2.15745	1.05963e-05	0.869601	0.167801
ENSSSCG00000010998	B4GALT1	-2.157	6.56786e-12	9.27567	2.59421
ENSSSCG00000028759		-2.157	1.15485e-12	4.40809	1.15995
ENSSSCG00000009106	PDE5A	-2.15611	9.53846e-08	1.51209	0.392237
ENSSSCG00000004089	RMND1	-2.15589	4.90172e-11	5.86319	1.48529
ENSSSCG00000008571	HADHA	-2.15576	1.92234e-10	290.62	80.368
ENSSSCG00000017274	PITPNC1	-2.15503	3.10466e-05	7.64104	1.60527
ENSSSCG00000030013		-2.15389	0.0039647	0.7229	0.26276
ENSSSCG00000010186	URB2	-2.15369	2.49988e-05	5.50985	1.41768
ENSSSCG00000013430	C19orf26	-2.15297	2.17387e-05	1.50288	0.319181
ENSSSCG00000022961	CLMP	-2.15296	8.02282e-08	4.70431	1.30761
ENSSSCG00000029413	DNMT3A	-2.15239	4.46776e-12	14.8236	4.1368
ENSSSCG00000005982	WDYHV1	-2.15228	1.33227e-15	17.1832	4.60332
ENSSSCG00000002525	TRAF3_TV1	-2.15199	3.21066e-06	2.36633	0.647362
ENSSSCG00000002523	CDC42BPB	-2.15178	6.66134e-16	19.0421	5.34161
ENSSSCG00000011776	YEATS2	-2.15163	3.55582e-12	3.24531	0.860202
ENSSSCG00000016056	GLS	-2.15111	5.34578e-09	9.19555	2.40494
ENSSSCG00000007364	IFT52	-2.1506	3.9968e-15	7.7175	1.81995
ENSSSCG00000022124	NANP	-2.15059	1.92275e-06	1.70366	0.466491
ENSSSCG00000027873	GIPC2	-2.15036	0.00320741	8.39196	1.4971
ENSSSCG00000014579		-2.14985	0	12.2652	3.22976
ENSSSCG00000007785	ZNF689	-2.14649	6.47648e-11	3.53653	0.878299
ENSSSCG00000009831	CUX2	-2.14564	7.54721e-07	0.758282	0.193985
ENSSSCG00000006172	PI15	-2.14563	7.12611e-06	3.49362	0.982436
ENSSSCG00000003021	MEGF8	-2.1453	0	7.82621	2.15206
ENSSSCG00000026231		-2.14524	2.39515e-11	14.9619	4.07592
ENSSSCG00000028947		-2.14485	1.36921e-09	6.89662	1.87332
ENSSSCG00000028092	GNG2	-2.14446	4.53817e-11	3.65773	1.04006
ENSSSCG00000013671		-2.14373	0.00126302	14.13	3.82979
ENSSSCG00000012035	SYNJ1	-2.1433	2.52087e-12	2.10116	0.570781
ENSSSCG00000027790		-2.14252	7.53587e-06	1.4633	0.413073
ENSSSCG00000026697	UHRF1BP1L	-2.14166	6.47049e-11	2.2419	0.550393
ENSSSCG00000028159		-2.14148	2.31554e-05	4.94493	1.1046
ENSSSCG00000003995	ZNF606	-2.14068	8.548e-08	3.11372	0.723906
ENSSSCG00000004058	EZR	-2.14008	1.11022e-14	11.8514	3.22071
ENSSSCG00000008119	KCNIP3	-2.14005	3.57489e-10	2.09183	0.545506
ENSSSCG00000028612		-2.14001	6.96287e-12	5.49595	1.41127
ENSSSCG00000023148	SRSF2	-2.13936	1.46527e-10	56.4073	15.5898
ENSSSCG00000014156	ARRDC3	-2.13837	0.000648255	27.2781	7.71225
ENSSSCG00000005056	DLGAP5	-2.13679	0.00225341	0.52203	0.14745
ENSSSCG00000006256	SOX17	-2.13657	3.13487e-05	4.06992	1.12586
ENSSSCG00000003024	PRR19	-2.13627	0.000701194	0.558293	0.151344
ENSSSCG00000027331	COL6A3	-2.13616	6.66134e-16	54.1203	14.7442
ENSSSCG00000023903	ATP5I	-2.13557	1.33227e-15	315.702	87.943
ENSSSCG00000000368	MMP19	-2.13471	1.22369e-10	8.06658	2.23513
ENSSSCG00000008698	RGS12	-2.13413	3.90127e-08	2.35704	0.580727
ENSSSCG00000017200	UNC13D	-2.13248	1.00204e-05	0.908106	0.203826
ENSSSCG00000001564	SRSF3	-2.13227	3.02433e-09	124.87	33.2233
ENSSSCG00000022656	SRFBP1	-2.13198	1.24677e-05	4.91284	1.27553
ENSSSCG00000015733	GLI2	-2.13081	7.92342e-10	1.35201	0.367362
ENSSSCG00000014319	SMAD5	-2.13074	1.6317e-08	2.38315	0.667961
ENSSSCG00000005227		-2.12991	2.60306e-08	9.85868	2.67217
ENSSSCG00000024219	TIGAR	-2.12971	1.90989e-09	14.0951	3.8283
ENSSSCG00000003589	MECR	-2.12937	0	8.35176	2.22254
ENSSSCG00000009887	NAA25	-2.12834	2.41486e-08	8.88963	2.38809
ENSSSCG00000012318	MAGED1	-2.12772	1.89539e-11	34.7585	9.32494
ENSSSCG00000002690	GAN	-2.12754	7.80536e-06	0.983739	0.268775
ENSSSCG00000011934	PLCXD2	-2.12753	0.00215128	2.11888	0.497366
ENSSSCG00000006901		-2.12242	9.07522e-09	1.85497	0.493305
ENSSSCG00000009085	NUDT6	-2.12193	4.3504e-10	7.02057	1.345
ENSSSCG00000000490	CPSF6	-2.12124	2.57572e-14	6.28067	1.67035
ENSSSCG00000015985	HOXD3	-2.12082	0.000395988	2.02232	0.576655
ENSSSCG00000003253		-2.12056	1.09622e-10	87.1588	24.0077
ENSSSCG00000010914		-2.12031	8.88178e-16	5.19598	1.42921
ENSSSCG00000015730	MKI67	-2.12026	6.1958e-09	58.8813	16.2045
ENSSSCG00000003478		-2.11932	3.11856e-07	1.30462	0.345112
ENSSSCG00000001024	RIOK1	-2.11868	1.34366e-07	9.58868	2.64374
ENSSSCG00000010164		-2.11848	2.31095e-07	0.616285	0.170641
ENSSSCG00000005780	KCNG2	-2.11838	0.00339203	1.09284	0.11756
ENSSSCG00000030111		-2.11765	0.00467384	1.5173	0.446424
ENSSSCG00000006894	FNBP1L	-2.11755	1.9644e-10	4.74028	1.24358
ENSSSCG00000021296	PTTG1IP	-2.11673	5.77316e-15	39.2046	10.4602
ENSSSCG00000004857	ATP9B	-2.11639	5.19564e-11	5.82628	2.01886
ENSSSCG00000027209	ACAP2	-2.11612	2.39792e-09	2.85632	0.801466
ENSSSCG00000026006	KLF13	-2.1156	3.65551e-10	17.5661	4.89305
ENSSSCG00000013294	LDLRAD3	-2.11559	7.55319e-09	1.41811	0.37799
ENSSSCG00000007469	PTPN1	-2.11517	7.54993e-09	8.35052	2.08997
ENSSSCG00000027452		-2.11495	1.71015e-06	0.615993	0.171536
ENSSSCG00000029326	CCNB1	-2.11489	0.000575414	0.943336	0.258277
ENSSSCG00000001888	RPP25	-2.11472	0.00469784	0.579251	0.159554
ENSSSCG00000002689	CMIP	-2.11424	3.39482e-11	6.86876	1.87434
ENSSSCG00000007428	ZSWIM1	-2.11315	3.70622e-05	1.22686	0.35762
ENSSSCG00000014328	GFRA3	-2.11265	3.04565e-08	1.77403	0.487053
ENSSSCG00000024329	C12orf43	-2.1125	3.02518e-11	4.39494	1.2029
ENSSSCG00000003620	TRIM62	-2.1123	1.16216e-06	1.20243	0.323539
ENSSSCG00000008000	RPUSD1	-2.11164	4.44089e-16	13.298	3.55182
ENSSSCG00000023829		-2.11094	2.60103e-09	3.07523	0.846839
ENSSSCG00000007953	DNASE1	-2.11038	0.000162736	1.09117	0.325956
ENSSSCG00000027225		-2.10878	1.6379e-08	1.32077	0.339824
ENSSSCG00000013772	ASF1B	-2.10809	0.00307279	1.13845	0.320083
ENSSSCG00000008406	CCDC88A	-2.10792	5.08549e-12	2.61127	0.742698
ENSSSCG00000025473	PIGM	-2.10789	3.65716e-06	1.90596	0.538864
ENSSSCG00000028881	CNIH3	-2.10785	2.45481e-06	1.26862	0.492887
ENSSSCG00000010757	EBF3	-2.10698	1.33017e-08	5.01761	1.33706
ENSSSCG00000023994		-2.10677	4.38056e-05	0.873568	0.218685
ENSSSCG00000006277	SPIDR	-2.10648	2.89188e-05	19.2082	5.32153
ENSSSCG00000021138		-2.10523	2.06734e-06	1.30087	0.379367
ENSSSCG00000021159	SNCG	-2.105	0.00760788	2.36675	0.642029
ENSSSCG00000005339		-2.10488	1.50292e-10	16.3356	4.44087
ENSSSCG00000016998	NPM1	-2.10469	2.79372e-10	279.639	78.1979
ENSSSCG00000024586		-2.10421	0.000410048	2.015	0.529394
ENSSSCG00000011621	SEC61A1	-2.10341	1.34337e-12	26.5038	7.34879
ENSSSCG00000029764	TXLNG	-2.10278	6.24936e-10	5.74481	1.52226
ENSSSCG00000007947		-2.10235	2.44249e-15	100.934	28.2167
ENSSSCG00000003611	TMEM234	-2.1023	6.4596e-06	1.20335	0.341678
ENSSSCG00000001000	ECI2	-2.10137	1.38112e-13	66.4128	18.0771
ENSSSCG00000013878	PGLS	-2.10044	3.79696e-14	13.0949	3.51852
ENSSSCG00000028663	RBM25	-2.10001	1.39888e-14	11.5788	3.0972
ENSSSCG00000015999	FKBP7	-2.09991	5.18475e-07	5.64033	1.53076
ENSSSCG00000022265	C19orf25	-2.09821	4.06342e-14	7.24331	2.03042
ENSSSCG00000004472	IRAK1BP1	-2.09778	1.15963e-05	1.23731	0.3265
ENSSSCG00000013277	TP53I11	-2.09712	4.81106e-08	3.2454	0.907821
ENSSSCG00000003985		-2.09702	9.18208e-08	6.33714	1.78911
ENSSSCG00000009655		-2.09628	4.50911e-07	4.54685	1.03483
ENSSSCG00000030603	TATDN1	-2.09536	1.3266e-09	7.87508	2.2317
ENSSSCG00000011284	NKTR	-2.09472	2.43776e-09	7.84803	2.14402
ENSSSCG00000010627	PDCD4	-2.09382	9.95986e-07	25.2105	6.95898
ENSSSCG00000006981	MICU3	-2.0935	6.43232e-05	2.12768	0.42159
ENSSSCG00000006970		-2.09202	2.48224e-12	9.3523	2.58611
ENSSSCG00000012823	DKC1	-2.09163	8.81296e-07	35.0529	9.24547
ENSSSCG00000000529		-2.09141	8.00049e-12	16.6784	4.65355
ENSSSCG00000010969	GALT	-2.09108	1.61548e-09	9.83619	2.51839
ENSSSCG00000024746		-2.09088	5.11722e-05	1.38097	0.397367
ENSSSCG00000014558	SIRT3	-2.09084	3.34577e-05	7.93434	2.30827
ENSSSCG00000009352		-2.0904	3.18279e-05	6.95484	0.882756
ENSSSCG00000006721	WARS	-2.08938	4.46359e-10	4.75431	1.29964
ENSSSCG00000016275	NCL	-2.08911	7.31415e-13	167.644	47.4552
ENSSSCG00000002746		-2.08904	2.28519e-09	8.08844	1.93286
ENSSSCG00000022933	EFR3B	-2.08848	1.24372e-06	1.34777	0.372907
ENSSSCG00000015327	CASD1	-2.08841	2.23037e-09	6.74091	1.85863
ENSSSCG00000003345	TMEM88B	-2.08794	0.00179811	0.895427	0.238902
ENSSSCG00000001782	ABHD17C	-2.08689	1.12577e-05	0.696408	0.193777
ENSSSCG00000009047	SMARCA5	-2.08672	4.61603e-09	14.8317	4.22858
ENSSSCG00000005347	POLR1E	-2.08649	0	11.1731	3.27926
ENSSSCG00000010700	NSMCE4A	-2.08634	2.02749e-12	11.3153	2.61756
ENSSSCG00000022314	CLIC4	-2.08588	3.92969e-07	9.60921	2.67583
ENSSSCG00000015007	ATM	-2.08498	2.39372e-08	3.55871	0.996726
ENSSSCG00000009357	SMAD9	-2.08468	3.87644e-07	0.902678	0.254677
ENSSSCG00000008266		-2.08433	3.2123e-09	1.32514	0.330306
ENSSSCG00000011102	NRP1	-2.08427	2.35891e-08	11.8684	3.48888
ENSSSCG00000009213	ABCG2	-2.08415	2.57887e-11	5.63359	1.40936
ENSSSCG00000029983	PCGF3	-2.08403	2.22045e-16	10.0711	2.1832
ENSSSCG00000009215	CH242-113D13.1	-2.08347	2.5988e-08	5.94732	1.64669
ENSSSCG00000004997	PRPF39	-2.08254	1.40596e-05	12.3027	3.37984
ENSSSCG00000028846		-2.08182	4.21396e-12	13.8242	3.85651
ENSSSCG00000012026	ADAMTS1	-2.08162	3.83021e-08	5.21123	1.51694
ENSSSCG00000008077	C9orf89	-2.08143	0	8.24041	2.19273
ENSSSCG00000004394	RPF2	-2.08014	1.90797e-05	10.1429	2.75281
ENSSSCG00000012758	NSDHL	-2.07983	5.17364e-14	11.1153	3.0073
ENSSSCG00000015284	MDM4	-2.07965	2.80197e-06	4.53498	0.958648
ENSSSCG00000007472	BCAS4	-2.07939	4.60947e-06	2.23786	0.628707
ENSSSCG00000015411	PTPN12	-2.07833	4.25986e-05	4.66542	1.06796
ENSSSCG00000025459		-2.07545	0.00985614	15.1235	1.36919
ENSSSCG00000013046		-2.07533	2.9754e-14	157.311	44.6189
ENSSSCG00000001500	COL21A1	-2.07457	1.36666e-10	6.10013	1.73395
ENSSSCG00000023863		-2.07441	2.90569e-07	7.19981	2.08544
ENSSSCG00000000010		-2.07345	2.18781e-09	22.8468	6.36977
ENSSSCG00000006261	TCEA1	-2.07338	2.58644e-08	21.9778	6.01216
ENSSSCG00000006453	KIRREL	-2.07283	4.11093e-12	2.83704	0.780126
ENSSSCG00000002520	SLC25A29	-2.07137	0.000185721	10.2138	2.31859
ENSSSCG00000007423	UBE2C	-2.07056	0.000724942	2.6354	0.766193
ENSSSCG00000021597	PHLDA2	-2.0701	0.000293868	2.4348	0.69875
ENSSSCG00000021205	MST4	-2.06988	6.47064e-09	6.51592	1.86288
ENSSSCG00000006220	ARMC1	-2.06984	1.66076e-11	10.2024	2.93371
ENSSSCG00000006306	MPZL1	-2.06968	3.05755e-12	12.7148	3.43137
ENSSSCG00000024591	ETV1	-2.06879	3.70399e-05	0.719325	0.208872
ENSSSCG00000009379	NEK3	-2.06875	6.25484e-05	0.843946	0.229718
ENSSSCG00000000560	LYRM5	-2.06846	2.55507e-11	19.2279	5.32659
ENSSSCG00000006310	POU2F1	-2.06832	5.71189e-05	0.94237	0.23924
ENSSSCG00000014873		-2.06831	4.78061e-05	8.97553	2.05105
ENSSSCG00000004510	ACAA2	-2.0683	4.70068e-13	85.6523	24.8645
ENSSSCG00000015832	MAK16	-2.06817	9.1259e-07	15.4016	4.45962
ENSSSCG00000029956		-2.06814	0.00013014	1.72437	0.502174
ENSSSCG00000020679	EDEM1	-2.06804	6.16415e-09	1.27704	0.358902
ENSSSCG00000016702	HOXA6	-2.06687	8.24616e-06	4.65471	1.30134
ENSSSCG00000028578		-2.06589	7.39047e-07	3.41513	0.966296
ENSSSCG00000012680	GPC3	-2.0658	1.2077e-12	39.0576	13.1639
ENSSSCG00000016062	NABP1	-2.06542	6.59687e-05	7.32472	1.97513
ENSSSCG00000028083		-2.06536	5.21035e-06	3.29195	0.925821
ENSSSCG00000030424		-2.06533	8.79126e-06	1.83522	0.475118
ENSSSCG00000009567	RASA3	-2.06533	0	11.6698	3.13659
ENSSSCG00000025488	MCM3	-2.06513	0.000172663	1.98	0.566525
ENSSSCG00000008902	PPAT	-2.06502	0.000101792	0.603046	0.16751
ENSSSCG00000028239	FBXL7	-2.06464	2.64606e-11	2.36903	0.692359
ENSSSCG00000015649	DYRK3	-2.06459	6.00729e-05	1.51043	0.354729
ENSSSCG00000008808	GNPDA2	-2.06359	7.71144e-10	5.47652	1.41034
ENSSSCG00000025558		-2.06288	0.0001218	2.87796	0.796185
ENSSSCG00000022338		-2.06282	0.000242093	0.636553	0.188278
ENSSSCG00000002496	GLRX5	-2.06194	6.68576e-13	59.2979	16.854
ENSSSCG00000017165	USP36	-2.06102	7.19158e-08	7.82384	2.09999
ENSSSCG00000029979		-2.06068	3.0088e-06	3.05865	0.676412
ENSSSCG00000027449	FKBP14	-2.06055	1.58263e-06	2.56333	0.755874
ENSSSCG00000010861	ADCK3	-2.05963	1.00932e-09	394.785	112.708
ENSSSCG00000010429	PRKG1	-2.05948	0.000818524	5.14373	1.61613
ENSSSCG00000027455	SLC39A6	-2.05941	1.56136e-08	5.9379	1.68858
ENSSSCG00000000588	PLEKHA5	-2.05896	6.1686e-09	1.80238	0.476979
ENSSSCG00000003077	ZNF112	-2.05867	7.90976e-08	1.49014	0.423486
ENSSSCG00000011977	DCBLD2	-2.05835	3.515e-09	4.12251	1.04658
ENSSSCG00000026236		-2.05818	5.07814e-05	0.577422	0.157007
ENSSSCG00000011157	PITRM1	-2.05797	2.88658e-15	32.9094	9.04376
ENSSSCG00000008125		-2.05714	2.7203e-07	2.45759	0.661954
ENSSSCG00000017741	TEFM	-2.057	1.44511e-11	13.018	3.68303
ENSSSCG00000028538		-2.05649	3.20707e-08	4.76025	1.37524
ENSSSCG00000003849	MAGOH	-2.05632	2.41615e-09	9.85957	2.81828
ENSSSCG00000013273	CHST1	-2.05629	9.72091e-06	0.985698	0.28351
ENSSSCG00000000134	MPST	-2.05629	0.000146229	1.59731	0.441275
ENSSSCG00000005698	NCS1	-2.05556	0.000736859	2.33504	0.662583
ENSSSCG00000015543	CACNA1E	-2.0555	0.000381529	3.80965	1.42301
ENSSSCG00000014379		-2.05521	2.94163e-07	1.20381	0.337752
ENSSSCG00000000843	TXNRD1	-2.05518	1.23764e-06	35.0546	10.1717
ENSSSCG00000001849	APN	-2.05441	4.09736e-05	2.41552	0.669959
ENSSSCG00000010131	TXNRD2	-2.05423	3.61933e-14	14.2938	3.71412
ENSSSCG00000027147	CENPH	-2.05301	0.00469307	1.11304	0.278014
ENSSSCG00000029029	ZNF713	-2.05195	8.12288e-08	1.10161	0.310432
ENSSSCG00000010105	SMPD4	-2.05086	1.11022e-15	22.7612	5.77327
ENSSSCG00000014442	PDGFRB	-2.05071	8.88178e-16	19.7666	4.81174
ENSSSCG00000011825	ATP13A3	-2.05033	1.70404e-08	4.19458	1.20119
ENSSSCG00000026216		-2.04969	0.00231755	0.79432	0.18194
ENSSSCG00000026310		-2.04877	0.000654175	3.22987	0.771464
ENSSSCG00000007228	HM13	-2.04803	4.86056e-13	30.6157	6.90622
ENSSSCG00000017258	FAM20A	-2.04747	7.03677e-08	2.0748	0.56536
ENSSSCG00000005190	NFIB	-2.04708	8.02309e-10	6.00016	1.59165
ENSSSCG00000012291	GPKOW	-2.04695	6.59917e-13	7.63042	2.02126
ENSSSCG00000021699		-2.04684	0.000541462	5.23041	1.49793
ENSSSCG00000030423	MIER1	-2.04645	8.00648e-11	5.30699	1.51619
ENSSSCG00000005992	SHAS2	-2.04637	0.000139255	0.808273	0.216995
ENSSSCG00000010039	SLC5A4	-2.04636	8.18241e-07	3.64464	1.00298
ENSSSCG00000011032		-2.04599	0.000279563	5.81848	0.94096
ENSSSCG00000010036	SLC5A1	-2.04528	0.000273634	0.760403	0.162221
ENSSSCG00000025984	TTLL5	-2.04329	1.40372e-08	1.40999	0.385889
ENSSSCG00000027665	SIRPB1	-2.04297	1.87844e-08	0.846249	0.24654
ENSSSCG00000027859	HDAC7	-2.04288	3.04841e-09	7.9882	2.28055
ENSSSCG00000026968	SLC20A2	-2.04218	3.62549e-10	32.718	9.13016
ENSSSCG00000028733	USP46	-2.04168	3.70814e-14	2.54603	0.735655
ENSSSCG00000004487	MTO1	-2.04147	3.10862e-15	9.39054	2.63
ENSSSCG00000004077	FBXO5	-2.04093	6.62461e-06	0.809841	0.197806
ENSSSCG00000015938	SSB	-2.04078	9.04568e-11	36.943	10.6962
ENSSSCG00000014287	SHROOM1	-2.04076	4.08634e-08	1.31126	0.372586
ENSSSCG00000022967		-2.04049	0.000652557	0.713214	0.18342
ENSSSCG00000011641	SLCO2A1	-2.04017	1.35006e-07	5.0695	1.31659
ENSSSCG00000006610	S100A11	-2.03808	8.54259e-09	23.0734	6.79139
ENSSSCG00000005217	RCL1	-2.03766	2.61124e-13	11.6545	3.00488
ENSSSCG00000015201	MSANTD2	-2.03636	1.38906e-09	6.79228	1.39047
ENSSSCG00000026784	LMNB2	-2.03578	6.49463e-09	17.6056	5.09671
ENSSSCG00000014598		-2.03552	1.01106e-07	12.3846	3.36007
ENSSSCG00000015819	PPAPDC1B	-2.03544	3.00594e-05	0.999677	0.267195
ENSSSCG00000029414	FCN1	-2.03331	0.00556064	1.41303	0.392284
ENSSSCG00000002245	KATNBL1	-2.03298	3.82444e-06	4.22276	1.23487
ENSSSCG00000015407	GNAI1	-2.03263	4.47971e-06	3.8459	1.12703
ENSSSCG00000005749	BRD3	-2.03223	4.98588e-11	14.7037	4.30648
ENSSSCG00000010576	NOLC1	-2.03183	3.34479e-07	33.2118	9.59275
ENSSSCG00000006252		-2.03167	3.7753e-10	5.16936	1.26686
ENSSSCG00000007979	LUC7L	-2.03161	1.06337e-12	18.5565	4.67208
ENSSSCG00000005052	WDHD1	-2.031	5.38693e-08	1.06614	0.301192
ENSSSCG00000014374	DND1	-2.03046	0.000611825	1.49104	0.33227
ENSSSCG00000021419		-2.03034	5.07357e-05	1.14947	0.333903
ENSSSCG00000012649	SMARCA1	-2.02978	8.72635e-14	7.81797	2.24915
ENSSSCG00000023038		-2.02888	0.000314687	1.57937	0.4865
ENSSSCG00000029359	PHLDA3	-2.02773	8.57689e-11	22.5143	6.62753
ENSSSCG00000022957		-2.02758	6.23945e-14	4.54744	1.23885
ENSSSCG00000006959	ZNF696	-2.0274	5.09872e-08	4.26731	1.25081
ENSSSCG00000021988	TUSC3	-2.02728	4.92261e-08	2.11051	0.60912
ENSSSCG00000011848	TFRC	-2.02683	0.00928738	78.9915	24.2477
ENSSSCG00000025877		-2.02655	0.00993462	0.912529	0.261708
ENSSSCG00000030337	NYAP1	-2.02618	2.42126e-08	0.764595	0.220226
ENSSSCG00000014624	ARFIP2	-2.02581	6.79559e-11	9.84754	2.64601
ENSSSCG00000000573	KCNJ8	-2.02526	4.73488e-12	7.3789	2.20557
ENSSSCG00000017227	FDXR	-2.02494	1.94047e-08	3.30952	0.95865
ENSSSCG00000026135		-2.02485	6.41946e-08	5.42279	1.53693
ENSSSCG00000027634	FBLN2	-2.02467	8.51808e-12	15.4553	4.36238
ENSSSCG00000028466	UTP3	-2.02396	3.74549e-06	21.2027	6.27661
ENSSSCG00000010471	KIF11	-2.02277	0.00267728	0.661679	0.198099
ENSSSCG00000016678	NOD1	-2.02249	7.53524e-06	0.546819	0.147897
ENSSSCG00000021845	ATXN2L	-2.02154	2.10276e-13	26.0389	7.59478
ENSSSCG00000007812	XPO6	-2.02144	1.64313e-14	10.3491	2.72
ENSSSCG00000012787	L1CAM	-2.0194	7.95219e-06	0.982342	0.274278
ENSSSCG00000004650		-2.01921	0.00334179	1.22263	0.334006
ENSSSCG00000028501		-2.01912	0.000198501	0.980247	0.256557
ENSSSCG00000014243	GRAMD3	-2.01885	7.56174e-06	1.69899	0.49522
ENSSSCG00000008162	IL1R1	-2.01845	4.23887e-07	8.45567	2.38892
ENSSSCG00000002802	GINS3	-2.01818	0.000142273	1.03493	0.29676
ENSSSCG00000000816	SENP1	-2.01804	1.19842e-07	1.33257	0.367371
ENSSSCG00000007501	BMP7	-2.01783	0.000744184	0.508303	0.138593
ENSSSCG00000013616	ZNF653	-2.01783	1.28783e-05	4.15154	0.882419
ENSSSCG00000011433	WDR82	-2.01749	0	35.4323	10.3227
ENSSSCG00000010456	PANK1	-2.01697	7.87988e-05	4.52543	1.22506
ENSSSCG00000004737	PLA2G4B	-2.01647	7.10499e-06	2.14298	0.531277
ENSSSCG00000017288	FTSJ3	-2.01618	1.37541e-06	20.9377	5.98935
ENSSSCG00000017879	SPNS2	-2.01528	7.71811e-06	1.77087	0.467216
ENSSSCG00000001002	PRPF4B	-2.01518	8.08865e-10	15.2761	4.15545
ENSSSCG00000021287		-2.01516	0.000129777	0.819022	0.236789
ENSSSCG00000023357	REST	-2.01511	6.00804e-07	0.926101	0.27644
ENSSSCG00000001046	NEDD9	-2.01458	0.000103643	2.72541	0.827443
ENSSSCG00000017266		-2.01452	0.00589769	1.08076	0.236049
ENSSSCG00000001611		-2.01444	1.31795e-11	4.64375	1.30755
ENSSSCG00000017205	SAP30BP	-2.01409	1.02929e-10	11.6386	3.28339
ENSSSCG00000010007		-2.01374	1.08824e-05	46.7986	13.7788
ENSSSCG00000028373	ENO2	-2.01359	0.000147154	0.874542	0.238899
ENSSSCG00000009833	SH2B3	-2.0132	8.58249e-10	5.72832	1.62507
ENSSSCG00000006110	RBM12B	-2.01313	7.1941e-09	4.5162	1.35171
ENSSSCG00000008874	TMEM144	-2.0128	1.78801e-08	1.3745	0.381
ENSSSCG00000028777	MYLK4	-2.01267	0.00121262	11.387	3.09271
ENSSSCG00000003854	ECHDC2	-2.01215	2.37366e-13	38.2373	10.611
ENSSSCG00000017767		-2.01188	0.000886635	1.38225	0.389676
ENSSSCG00000016778	NLN	-2.01169	5.06262e-14	33.1018	9.7963
ENSSSCG00000014072	ENC1	-2.01151	6.36718e-06	0.966026	0.270366
ENSSSCG00000006082	MATN2	-2.01124	3.6412e-11	5.77061	1.66435
ENSSSCG00000026046		-2.01101	9.39173e-05	1.34589	0.323784
ENSSSCG00000011772		-2.01025	4.85306e-08	2.73497	0.79152
ENSSSCG00000029894	SARM1	-2.00936	0.000170089	0.637992	0.185685
ENSSSCG00000026041		-2.00931	2.41609e-09	2.81485	0.771859
ENSSSCG00000010624	DUSP5	-2.00925	0.00165973	0.788701	0.214214
ENSSSCG00000007356	PLCG1	-2.00889	2.79066e-12	7.47224	2.13769
ENSSSCG00000006183	SBSPON	-2.00775	0.000534938	0.922271	0.265822
ENSSSCG00000011026	ARHGAP12	-2.00715	4.16474e-08	2.56862	0.703766
ENSSSCG00000001518	ITPR3	-2.00603	9.22289e-08	1.23	0.355668
ENSSSCG00000001958	BAZ1A	-2.00504	3.13918e-07	3.20897	0.98467
ENSSSCG00000003135	KCNJ14	-2.0039	0.00238949	1.75513	0.462184
ENSSSCG00000023419	ARHGEF10	-2.00389	1.59539e-09	2.59017	0.736717
ENSSSCG00000011209	UBE2E2	-2.0031	1.34598e-08	10.7797	2.99521
ENSSSCG00000027786	ZBTB21	-2.00173	0.00198988	0.990501	0.259926
ENSSSCG00000002783	SLC9A5	-2.0004	9.61362e-06	1.68609	0.380525
ENSSSCG00000026466		-2.00013	9.91986e-11	2.77157	0.822812
ENSSSCG00000014599	SYT9	-1.99958	0.000231163	0.849519	0.172719
ENSSSCG00000008614	SMC6	-1.99941	1.08314e-08	7.86004	2.281
ENSSSCG00000013292	PRR5L	-1.99869	1.08981e-06	3.99562	0.84881
ENSSSCG00000029730		-1.99863	0.000253106	2.13029	0.629366
ENSSSCG00000009815	CAMKK2	-1.99785	1.42044e-11	4.45612	1.30931
ENSSSCG00000009945		-1.99783	3.02918e-08	1.77821	0.516667
ENSSSCG00000028448		-1.99781	2.76001e-13	56.4923	17.0257
ENSSSCG00000011485	PTPRG	-1.99768	5.34237e-10	4.13465	1.20443
ENSSSCG00000008357	SPRED2	-1.99742	6.78197e-10	3.65887	1.11017
ENSSSCG00000022766	LIMA1	-1.99713	2.38967e-07	5.55001	1.59872
ENSSSCG00000027314	CAMSAP2	-1.99669	9.61453e-14	5.511	1.5673
ENSSSCG00000010137	RANBP1	-1.99656	1.74603e-07	63.2418	17.9741
ENSSSCG00000012732		-1.99572	5.00965e-09	10.0239	2.85024
ENSSSCG00000006936	ODF2L	-1.99535	5.18465e-08	4.11297	0.9245
ENSSSCG00000009094	CCNA2	-1.99514	0.000317996	1.51807	0.393435
ENSSSCG00000025141		-1.99514	8.04653e-05	0.709956	0.2116
ENSSSCG00000013545	TUBB4A	-1.99431	0.00418489	4.05981	2.38585
ENSSSCG00000014009	CNOT6	-1.99405	1.85872e-09	2.19868	0.648769
ENSSSCG00000009602		-1.99332	3.06542e-09	11.5987	3.44134
ENSSSCG00000012833	PRKX	-1.9928	0.00159739	0.853791	0.205538
ENSSSCG00000015880		-1.9912	5.19292e-09	2.48435	0.733332
ENSSSCG00000001799		-1.98959	2.21846e-07	7.10651	2.10942
ENSSSCG00000026719		-1.98939	5.47192e-09	2.67432	0.811853
ENSSSCG00000007391	MATN4	-1.9888	7.9258e-06	3.14352	0.931931
ENSSSCG00000008641		-1.9876	3.22959e-11	7.38424	2.08727
ENSSSCG00000004150	HEBP2	-1.98758	6.60682e-06	2.80294	0.811879
ENSSSCG00000026955	ACER2	-1.98557	6.45042e-05	0.978623	0.277138
ENSSSCG00000022246	ICOSLG	-1.98557	1.24749e-11	9.02994	2.52193
ENSSSCG00000004888	SERPINB8	-1.98424	1.77833e-07	0.986467	0.286759
ENSSSCG00000003988	ZNF154	-1.9839	2.41341e-10	8.31253	1.52211
ENSSSCG00000026281	SCAP	-1.9836	1.2822e-11	17.9998	4.99186
ENSSSCG00000005911		-1.98061	3.02525e-10	17.6147	4.89017
ENSSSCG00000017261	ARSG	-1.98005	0.000485141	2.05575	0.386462
ENSSSCG00000003000	ITPKC	-1.97716	1.82133e-06	4.88456	1.38782
ENSSSCG00000011859	HEG1	-1.97691	3.37984e-08	7.14137	2.13845
ENSSSCG00000006636	GABPB2	-1.97608	8.95073e-07	2.55812	0.465693
ENSSSCG00000027064		-1.97534	0.000123249	0.52535	0.156853
ENSSSCG00000022804	RHOJ	-1.97516	2.11682e-11	11.249	3.3501
ENSSSCG00000024879		-1.97455	2.32394e-05	0.736739	0.215806
ENSSSCG00000017214	ARMC7	-1.97381	2.97298e-06	1.4351	0.381117
ENSSSCG00000003600	TINAGL1	-1.97363	7.42028e-06	39.152	11.2039
ENSSSCG00000012679	GPC4	-1.97292	9.83014e-12	7.62081	2.26446
ENSSSCG00000013171	LDHB	-1.97286	7.26493e-09	105.671	32.1461
ENSSSCG00000008639	ADAM17	-1.9724	5.13951e-08	4.38156	1.30978
ENSSSCG00000007466	SLC9A8	-1.97217	0.000150116	3.53724	0.860442
ENSSSCG00000024047		-1.97178	0.000248006	5.16037	1.60866
ENSSSCG00000002276	PLEKHG3	-1.97059	2.1354e-12	5.55057	1.60677
ENSSSCG00000015393	DMTF1	-1.97057	2.90395e-08	2.71749	0.749821
ENSSSCG00000015786		-1.97052	0.000487772	0.721683	0.207028
ENSSSCG00000020940		-1.9701	4.8841e-07	1.8717	0.56232
ENSSSCG00000028355	BETA-ACTIN	-1.97005	6.18394e-13	566.332	169.942
ENSSSCG00000028301	KIFC1	-1.96953	0.00212763	1.44922	0.398449
ENSSSCG00000021531	C9orf85	-1.96894	1.86242e-06	1.1714	0.338722
ENSSSCG00000004145	ABRACL	-1.96873	0.00220549	1.25135	0.372155
ENSSSCG00000016620	TSPAN12	-1.96766	2.93733e-09	7.48676	2.21947
ENSSSCG00000012018	CHODL	-1.9676	1.42536e-05	3.92462	1.16617
ENSSSCG00000017161	CBX8	-1.96726	0.000172276	1.37133	0.410722
ENSSSCG00000000724	FGF6	-1.96714	0.000797687	7.21976	2.05775
ENSSSCG00000020705	MAP3K8	-1.96522	0.00399218	0.606166	0.161722
ENSSSCG00000000003	TTC38	-1.96447	5.7247e-05	6.14125	1.69869
ENSSSCG00000005346	ZCCHC7	-1.96412	6.41735e-06	2.63649	0.696151
ENSSSCG00000002672	TLDC1	-1.96316	0.000246439	1.32408	0.249766
ENSSSCG00000026994	ADAMTS10	-1.9613	9.07496e-12	3.13826	0.801259
ENSSSCG00000025564	GAS2L1	-1.96097	5.92484e-10	4.35037	1.28933
ENSSSCG00000017935		-1.96067	0.00227377	2.69521	0.759058
ENSSSCG00000030566		-1.96004	4.98712e-13	9.16832	2.66124
ENSSSCG00000003789	CTH	-1.95992	0.00107753	2.25993	0.617471
ENSSSCG00000025228	TRAF3IP1	-1.9585	4.32842e-08	4.40517	1.28033
ENSSSCG00000014909	SYTL2	-1.95837	3.20399e-08	4.3115	1.20304
ENSSSCG00000012241	BCOR	-1.95804	1.52611e-10	4.82734	1.47363
ENSSSCG00000012153	RAI2	-1.95789	9.62718e-06	1.47925	0.426077
ENSSSCG00000006727	WDR3	-1.95721	1.11019e-06	10.2333	3.00652
ENSSSCG00000017218	CDR2L	-1.956	1.04559e-09	5.94892	1.81832
ENSSSCG00000011831	APOD	-1.95527	4.54485e-05	64.7582	18.8466
ENSSSCG00000010638	TCF7L2	-1.95512	3.16825e-09	3.86042	0.921931
ENSSSCG00000010485		-1.95498	0.000319502	1.67441	0.471972
ENSSSCG00000028256		-1.95264	3.38325e-06	2.69218	0.46069
ENSSSCG00000004423	TUBE1	-1.95219	0.000855463	0.696766	0.167462
ENSSSCG00000008135	CCDC138	-1.95201	0.000406931	0.661942	0.139798
ENSSSCG00000004999	MIS18BP1	-1.95179	2.82725e-07	2.83538	0.733438
ENSSSCG00000028992		-1.95141	0.00331369	2.12645	0.628679
ENSSSCG00000025240	DDIT4L	-1.95105	0.000550103	111.998	35.2199
ENSSSCG00000014235	SNCAIP	-1.95095	5.35591e-05	1.10226	0.333245
ENSSSCG00000010467		-1.95063	1.77007e-08	9.80231	2.82061
ENSSSCG00000028924	AURKB	-1.95029	0.000108752	2.08371	0.647979
ENSSSCG00000005933	CHRAC1	-1.94847	8.67258e-10	17.9625	5.32949
ENSSSCG00000024665	TRAPPC12	-1.9484	6.60583e-10	7.31468	2.10704
ENSSSCG00000000531		-1.94833	0.000995377	1.41066	0.359299
ENSSSCG00000021819		-1.94803	1.66e-05	1.42461	0.428213
ENSSSCG00000000393	PAN2	-1.94763	5.30313e-09	9.34955	2.70343
ENSSSCG00000023643	PDHA1	-1.94758	3.69489e-11	227.285	71.204
ENSSSCG00000004793	SPRED1	-1.94747	3.60425e-08	3.6297	1.07687
ENSSSCG00000008491		-1.94709	3.50177e-07	3.57635	1.08344
ENSSSCG00000013437	TCF3	-1.94677	6.63518e-11	4.36579	1.11734
ENSSSCG00000003485	RCC2	-1.94593	3.05178e-12	8.91902	2.67826
ENSSSCG00000017614		-1.94591	7.18231e-06	1.34805	0.416405
ENSSSCG00000003791	SFRS11	-1.94563	9.29539e-10	34.2264	9.65577
ENSSSCG00000023814	FAIM	-1.94519	7.46014e-05	1.60432	0.411767
ENSSSCG00000025060	MRPL32	-1.94496	2.73559e-13	11.6177	3.566
ENSSSCG00000006001	ENPP2	-1.94436	4.13375e-10	3.72301	1.11278
ENSSSCG00000009083	SPRY1	-1.94422	7.15051e-10	13.7848	3.92517
ENSSSCG00000010517	PGAM1	-1.94372	2.68708e-08	65.4339	18.3383
ENSSSCG00000028190	HOMEZ	-1.94362	3.2224e-11	5.14214	1.547
ENSSSCG00000003905	RAD54L	-1.94356	0.00639647	1.44762	0.29537
ENSSSCG00000000234	GRASP	-1.94325	9.79012e-06	4.14049	1.16199
ENSSSCG00000026264	HSPB11	-1.94308	2.50167e-07	8.77909	2.42166
ENSSSCG00000022777	SLC35C2	-1.94286	2.92211e-13	4.50707	1.3409
ENSSSCG00000017338	PLCD3	-1.94201	1.40418e-09	4.34842	1.28316
ENSSSCG00000017256		-1.94168	3.21626e-06	10.2605	3.00908
ENSSSCG00000000083	RPS19BP1	-1.94119	1.90805e-08	21.6952	6.61712
ENSSSCG00000010915	NAV1	-1.94063	2.29212e-08	3.62184	1.0828
ENSSSCG00000000288	HNRNPA1	-1.94061	3.60378e-12	191.017	58.5508
ENSSSCG00000000576		-1.93969	1.29113e-09	456.696	140.867
ENSSSCG00000009519	CLYBL	-1.93913	1.3977e-10	11.9524	3.33469
ENSSSCG00000002778	ZDHHC1	-1.93906	1.38651e-08	5.18278	1.02156
ENSSSCG00000004499	ATP5A1	-1.93871	3.26164e-11	1447.91	449.051
ENSSSCG00000016213	GLB1L	-1.93771	1.20957e-07	11.8045	3.80113
ENSSSCG00000014842		-1.93771	1.85712e-09	4.11984	1.21447
ENSSSCG00000000367		-1.93762	9.47398e-12	5.60453	1.70362
ENSSSCG00000004969	KIF23	-1.9373	0.00214365	1.14068	0.300262
ENSSSCG00000025576		-1.9369	0.00316257	0.921379	0.240371
ENSSSCG00000027638	BMP2	-1.9362	0.000225036	1.45006	0.444086
ENSSSCG00000023547		-1.93619	6.15994e-06	1.73516	0.536601
ENSSSCG00000015697	CCNT2	-1.93582	2.78049e-09	7.16525	1.73401
ENSSSCG00000006947	SYDE2	-1.93561	1.24536e-05	1.83628	0.495451
ENSSSCG00000004401	DDO	-1.93517	4.12116e-09	22.2019	6.64107
ENSSSCG00000009036	LSM6	-1.93504	2.6739e-09	17.8596	4.39367
ENSSSCG00000011813	P3H2	-1.93481	1.37668e-14	16.9879	4.9202
ENSSSCG00000004542	NARS	-1.9346	5.51435e-06	57.7189	17.3234
ENSSSCG00000001027	BMP6	-1.93412	2.22045e-16	9.44911	2.8952
ENSSSCG00000017930	ALOX12	-1.93392	0.00016861	2.22477	0.336366
ENSSSCG00000013074	RAB3IL1	-1.93389	1.71905e-10	6.37968	1.97998
ENSSSCG00000029943	SCLT1	-1.93356	8.33163e-05	1.32797	0.292604
ENSSSCG00000028366		-1.93343	2.24324e-07	11.4042	2.32707
ENSSSCG00000003354	CCNL2	-1.93329	1.84319e-12	30.0351	9.21629
ENSSSCG00000022090		-1.9331	0.00299629	2.43543	0.759163
ENSSSCG00000001942	SLC25A21	-1.93229	4.06344e-05	0.509992	0.121828
ENSSSCG00000010872	AKT3	-1.93206	8.70264e-10	6.44314	1.91475
ENSSSCG00000025152	CEP89	-1.93158	2.08803e-06	1.28363	0.330395
ENSSSCG00000017195	TRIM65	-1.93119	4.06928e-08	3.93206	1.14192
ENSSSCG00000024136	AMPH	-1.93092	3.41467e-05	0.652536	0.188003
ENSSSCG00000008789	WDR19	-1.93065	3.97764e-10	1.97336	0.559397
ENSSSCG00000008677	TACC3	-1.9304	1.03327e-06	1.98829	0.576719
ENSSSCG00000002015	AP1G2	-1.92895	2.19177e-06	3.06988	0.665385
ENSSSCG00000027852	PCDHB10	-1.92643	0.00234333	1.04663	0.327354
ENSSSCG00000012557	NUP62CL	-1.9263	8.82218e-05	0.569435	0.167655
ENSSSCG00000016074	ANKRD44	-1.92561	0.000486541	1.89131	0.48301
ENSSSCG00000009613	DMTN	-1.92507	0.00240558	0.833716	0.247306
ENSSSCG00000000742	ITFG2	-1.92505	2.3051e-09	4.15517	1.21995
ENSSSCG00000026326	CCNF	-1.92474	7.11088e-07	1.2106	0.343721
ENSSSCG00000015115	CBL	-1.92462	9.50127e-08	1.42157	0.418869
ENSSSCG00000010748		-1.92444	2.75563e-10	7.63394	2.12258
ENSSSCG00000004961	ITGA11	-1.92363	6.8502e-07	1.57923	0.482596
ENSSSCG00000014901	PCF11	-1.92296	1.04131e-07	10.3124	2.90287
ENSSSCG00000014326	KIF20A	-1.92293	0.00231148	0.984509	0.305967
ENSSSCG00000029385	LIAS	-1.92123	2.37765e-09	18.9849	5.97929
ENSSSCG00000007027		-1.92105	3.11057e-08	28.2208	8.27279
ENSSSCG00000026524	STAT6	-1.92104	1.64673e-11	2.3039	0.723132
ENSSSCG00000001201		-1.92063	4.88769e-06	3.28352	0.94393
ENSSSCG00000005304		-1.9199	2.19155e-05	6.82327	1.90653
ENSSSCG00000012828	STARD8	-1.91981	2.34524e-12	6.7469	2.10257
ENSSSCG00000000600	EPS8	-1.91965	1.27898e-12	7.8584	2.44112
[truncated: 3,815 more rows]
