# Supplementary material for: Developmental Stage, Muscle and Genetic Type Modify Muscle Transcriptome in Pigs: Effects on Gene Expression and Regulatory Factors Involved in Growth and Metabolism
Source: PLoS One. 2016 Dec 9;11(12):e0167858. doi: 10.1371/journal.pone.0167858 (PMC5148031; doi:10.1371/journal.pone.0167858)
Supplement: S2 Table — (XLSX) [file pone.0167858.s002.xlsx]

## Sheet: S2
S2 Table - Enriched pathways in the set of DE genes conditional on age (birth vs growing stages)
Pathway name	p-value	z-score	Molecules involved in pathways
Upregulated at birth
Hepatic Fibrosis / Hepatic Stellate Cell Activation	3.10088e-10		COL19A1,COL7A1,IGFBP4,MMP2,TNFRSF1A,COL1A1,AGTR1,MYH9,EDN1,COL4A1,MYH7,MYL4,COL8A2,KDR,VEGFA,COL21A1,COL1A2,MYL9,COL6A2,COL9A1,COL5A1,IGF1,IGF1R,COL5A2,COL11A1,COL4A2,FAS,COL9A2,PDGFD,MMP9,COL27A1,VCAM1,SMAD7,IL1R1,COL28A1,IGFBP3,TGFB3,PDGFRB,COL6A3,FLT4,KLF6,COL3A1,MYH10,MMP13,COL18A1,COL4A6,NGFR,MYL5,TIMP1,COL11A2,MYL7
Axonal Guidance Signaling	4.7431e-08		BMP5,GNA11,MMP2,PIK3C2A,NFATC2,SMO,TUBB1,PLCE1,PRKAG2,BMP2,ADAMTS2,GNAI3,ARPC5,ENPEP,UNC5B,FES,SEMA5A,GLIS2,MYL4,MMP11,EPHB3,VEGFA,DPYSL2,MYL9,SEMA3D,IGF1,ADAMTS1,FZD4,PLCD3,FZD9,ABL1,SLIT2,FZD10,SLIT1,NRP1,NTN3,ITGA4,MYSM1,GNAT1,ITGA5,L1CAM,GNAI1,ARHGEF15,PDGFD,AKT3,MMP9,RHOD,ITGA2,EPHA3,PLXNC1,WIPF1,EPHA2,MAG,ADAM17,CFL1,ADAMTS6,FYN,BMP6,ADAMTS9,NFAT5,BMP7,NFATC4,PLXNB3,ADAMTS4,EPHB4,ATM,SEMA3B…
Superpathway of Cholesterol Biosynthesis	2.62958e-07		LSS,HMGCS1,NSDHL,SQLE,MVK,ACAT2,HMGCR,HSD17B7,ACAT1,HADHA,SC5D,MSMO1
Molecular Mechanisms of Cancer	4.02842e-07		BMP5,GNA11,PIK3C2A,SMO,SMAD6,PRKAG2,BMP2,FADD,CYCS,RASGRP1,RABIF,GNAI3,NBN,RAP2A,ADCY4,E2F5,SRC,CCND2,ARHGEF10,LEF1,TCF4,RHOJ,SYNGAP1,FZD4,FZD9,ABL1,BMPR1A,MYC,FZD10,SMAD5,CCND1,RHOB,ARHGEF2,ITGA4,CASP3,GNAT1,ARHGEF9,FAS,ITGA5,PMAIP1,GNAI1,ARHGEF15,AKT3,RHOD,ITGA2,E2F1,CBL,CTNND1,TP53,FYN,SMAD7,BMP6,CDK6,PRKDC,BMP7,BRCA1,TGFB3,TCF3,RHOT2,ADCY5,ATM,RBPJ,SMAD9,PSEN2,ARHGEF1,HIF1A,BMP1,RASA1
Inhibition of Matrix Metalloproteases	5.99597e-07		MMP25,MMP11,RECK,MMP2,MMP9,MMP13,SDC1,ADAM17,MMP19,TIMP3,TIMP1,MMP23B,MMP16,MMP14
p53 Signaling	9.07276e-07	-0,728	AKT3,PIK3C2A,E2F1,GADD45B,THBS1,TP53,PCNA,GNL3,DRAM1,SNAI2,PLAGL1,PRKDC,HDAC1,GADD45G,TIGAR,MDM4,BRCA1,CCND2,ATM,HIF1A,CCND1,SCO2,FAS,ADCK3,PMAIP1
GADD45 Signaling	1.08151e-06		BRCA1,CCND2,CCND1,ATM,GADD45B,TP53,PCNA,GADD45G,CCNB1
RhoGDI Signaling	1.43446e-06		GNAI1,ARHGEF15,CDH2,GNA11,RHOD,ITGA2,ACTC1,GNAI3,ARPC5,CFL1,CDH19,DGKZ,WASF2,CDH11,RHOT2,MYL4,SRC,ARHGEF10,PPP1R12A,EZR,PIKFYVE,MYL9,PPP1R12C,RHOJ,MYL10,CD44,ARHGEF1,RHOB,ARHGEF2,MYL5,ITGA4,GNG2,GNAT1,ARHGEF9,ARHGAP12,ITGA5,MYL7
Role of Osteoblasts, Osteoclasts and Chondrocytes in Rheumatoid Arthritis	1.67912e-06		BGLAP,BMP5,AKT3,DKK3,PIK3C2A,NFATC2,TNFRSF1A,ITGA2,SMO,SMAD6,COL1A1,BMP2,TCF7L1,CBL,ADAM17,IL1R1,CALCR,BMP6,NFAT5,TCF7L2,SPP1,IL33,BMP7,NFATC4,ADAMTS4,SRC,TCF3,TCF4,ATM,LEF1,MMP13,IGF1,TRAF5,FZD4,SMAD9,FZD9,BMPR1A,FZD10,NGFR,SMAD5,BMP1,HNF1A,ITGA5,MMP14
Bladder Cancer Signaling	3.05844e-06		MMP25,FGF6,MMP11,MMP2,MMP9,DAPK1,VEGFA,FGF21,E2F1,FGF18,MMP13,THBS1,TP53,ABL1,MYC,MMP19,RASSF1,CCND1,FGF9,MMP23B,MMP16,MMP14
Cell Cycle: G2/M DNA Damage Checkpoint Regulation	3.14569e-06	-0,577	TOP2A,BRCA1,YWHAQ,PTPMT1,ATM,TP53,YWHAH,WEE1,TOP2B,ABL1,PKMYT1,PRKDC,YWHAZ,CCNB1,MDM4
Inhibition of Angiogenesis by TSP1	1.87256e-05	-2,121	FYN,AKT3,KDR,MMP9,VEGFA,GUCY1B3,CASP3,GUCY1A3,THBS1,TP53,SDC1
Basal Cell Carcinoma Signaling	2.00346e-05		GLIS2,BMP5,TCF3,TCF4,LEF1,SMO,GLI2,BMP2,TCF7L1,TP53,FZD4,FZD9,FZD10,BMP1,HNF1A,BMP6,TCF7L2,BMP7
Epithelial Adherens Junction Signaling	2.14449e-05		CDH2,AKT3,ACTC1,TUBB1,TCF7L1,CTNND1,MYH9,PVRL3,ARPC5,SNAI2,ACTN2,TCF7L2,MYH7,MYL4,PVRL1,SRC,TCF3,TCF4,TGFBR3,LEF1,MYH10,MYL9,NOTCH4,VAV2,BAIAP2,TUBB4A,DLL1,HNF1A,MYL5,MYL7
Signaling by Rho Family GTPases	2.63743e-05	-5,096	GNAI1,ARHGEF15,CDH2,GNA11,PIK3C2A,RHOD,ITGA2,ACTC1,WIPF1,GNAI3,VIM,ARPC5,CFL1,CDH19,CDH11,RHOT2,MYL4,CDC42EP4,ARHGEF10,PPP1R12A,SLC9A1,ATM,EZR,MAP3K12,PIKFYVE,MYL9,PPP1R12C,RHOJ,MYL10,SEPT2,GFAP,BAIAP2,ARFIP2,ARHGEF1,RHOB,ARHGEF2,MYL5,ITGA4,GNG2,GNAT1,ARHGEF9,ITGA5,MYL7
Triacylglycerol Biosynthesis	2.82847e-05		ELOVL1,AGPAT5,DBT,MBOAT2,GPAT2,PPAPDC1B,AGPAT9,AGPAT4,MOGAT1,LPIN3,PPAP2B
5-aminoimidazole Ribonucleotide Biosynthesis I	3.25789e-05		GART,PPAT,PFAS
Factors Promoting Cardiogenesis in Vertebrates	3.37613e-05		TGFB3,MYH7,BMP5,TCF3,TCF4,TGFBR3,LEF1,SMO,BMP2,TCF7L1,FZD4,SMAD9,FZD9,BMPR1A,FZD10,SMAD5,BMP1,HNF1A,BMP6,TCF7L2,BMP7
Ovarian Cancer Signaling	4.5114e-05		AKT3,PIK3C2A,MMP2,MMP9,SMO,E2F1,PRKAG2,TCF7L1,TP53,EDN1,TCF7L2,BRCA1,SRC,TCF3,VEGFA,TCF4,ATM,LEF1,CD44,FZD4,FZD9,ABL1,FZD10,CCND1,HNF1A,LHB,FGF9
Cholesterol Biosynthesis I	4.68066e-05		LSS,NSDHL,SQLE,HSD17B7,SC5D,MSMO1
Mevalonate Pathway I	4.68066e-05		HMGCS1,MVK,ACAT2,HMGCR,ACAT1,HADHA
Cholesterol Biosynthesis II (via 24,25-dihydrolanosterol)	4.68066e-05		LSS,NSDHL,SQLE,HSD17B7,SC5D,MSMO1
Cholesterol Biosynthesis III (via Desmosterol)	4.68066e-05		LSS,NSDHL,SQLE,HSD17B7,SC5D,MSMO1
Leukocyte Extravasation Signaling	5.23181e-05	-4,950	MMP25,GNAI1,PIK3C2A,MMP2,MMP9,ITGA2,ACTC1,CLDN4,CLDN19,WIPF1,CTNND1,RASGRP1,VCAM1,GNAI3,ITGA1,ACTN2,MMP11,SRC,RAPGEF4,ATM,EZR,MMP13,CD44,RASSF5,VAV2,ABL1,CLDN11,MMP19,TIMP3,ITGA4,PLCG1,TIMP1,ARHGAP12,ITGA5,MMP23B,MMP14,MMP16
ILK Signaling	6.56126e-05	-5,014	AKT3,PIK3C2A,MMP9,TNFRSF1A,RHOD,ACTC1,PARVA,BMP2,MYH9,VIM,CFL1,SNAI2,FBLIM1,ACTN2,FERMT2,MYH7,RHOT2,MYL4,VEGFA,PPP1R12A,ATM,LEF1,MYH10,MYL9,RHOJ,KRT18,MYC,HIF1A,CCND1,RHOB,MYL5,CASP3,LIMS1,ITGB4,MYL7
Human Embryonic Stem Cell Pluripotency	7.95552e-05		S1PR2,BMP5,AKT3,PDGFD,PIK3C2A,SMO,SMAD6,BMP2,TCF7L1,SMAD7,BMP6,TCF7L2,BMP7,TGFB3,PDGFRB,TCF3,ZIC3,TCF4,ATM,LEF1,FZD4,FZD9,BMPR1A,FZD10,SMAD5,BMP1,HNF1A
Protein Kinase A Signaling	8.9467e-05		NFATC2,PTPRB,SMO,PLCE1,PRKAG2,KDELR3,PDE5A,GNAI3,PTPN18,PDE3A,PDE1C,PTPRA,PTPN13,DUSP4,ADCY4,MYL4,LEF1,TCF4,H3F3A/H3F3B,MYL9,DUSP2,PHKG2,PTPN1,ADD3,PLCD3,PTPN12,PTPRG,HNF1A,YWHAZ,GNAI1,YWHAQ,PHKA2,CDC14B,TCF7L1,YWHAH,PDE10A,HIST1H1D,EBI3,NFAT5,TCF7L2,TGFB3,NFATC4,TCF3,EYA2,ADCY5,PPP1R12A,AKAP8,MYH10,MYL10,UBASH3B,PTPRJ,PTPRK,ITPR3,DUSP5,NGFR,GRK7,PTPRE,MYL5,PLCG1,GNG2,CDKN3,MYL7,PDE9A
Notch Signaling	9.30668e-05	-1,633	ADAM17,DLL1,PSEN2,RBPJ,NOTCH4,MAG,MAML3,HEY1,DTX4,NUMBL,DLL4
Agranulocyte Adhesion and Diapedesis	0.000104858		MMP25,GNAI1,MMP2,MMP9,TNFRSF1A,ITGA2,ACTC1,CLDN4,CLDN19,VCAM1,GNAI3,MYH9,ITGA1,IL1R1,CCL23,IL33,MYH7,MYL4,MMP11,EZR,MYH10,MYL9,MMP13,CLDN11,MMP19,SELP,MYL5,ITGA4,SDC4,CD34,ITGA5,MYL7,MMP23B,MMP16,MMP14
Cellular Effects of Sildenafil (Viagra)	0.000104858		GUCY1B3,ACTC1,PLCE1,GUCY1A3,PRKAG2,PDE5A,MYH9,PDE3A,PDE1C,ADCY4,MYH7,CACNA1E,MYL4,KCNN2,PPP1R12A,ADCY5,PRKG1,MYH10,MYL9,MYL10,PLCD3,ITPR3,MYL5,PLCG1,MYL7,CACNG4
Glioblastoma Multiforme Signaling	0.000212051	-4,200	AKT3,PDGFD,PIK3C2A,RHOD,SMO,E2F1,PLCE1,TP53,CDK6,E2F5,PDGFRB,RHOT2,SRC,TCF3,ATM,LEF1,RHOJ,IGF1,FZD4,PLCD3,FZD9,IGF1R,MYC,FZD10,ITPR3,CCND1,RHOB,PLCG1
Purine Nucleotides De Novo Biosynthesis II	0.000252142		IMPDH1,GART,PAICS,PPAT,PFAS
Myc Mediated Apoptosis Signaling	0.000275259		YWHAQ,AKT3,PIK3C2A,ATM,FADD,CYCS,TP53,YWHAH,IGF1,IGF1R,MYC,CASP3,FAS,YWHAZ
Wnt/β-catenin Signaling	0.00034393	-1,177	CDH2,AKT3,DKK3,RARA,SMO,TCF7L1,SOX13,TP53,AXIN2,SOX12,CSNK1G3,TCF7L2,HDAC1,CSNK1E,TGFB3,SRC,TCF3,TCF4,TGFBR3,LEF1,CD44,FZD4,FZD9,SOX10,MYC,SOX17,FZD10,SOX11,CCND1,KREMEN1,HNF1A
Sphingosine-1-phosphate Signaling	0.000359813	-3,441	S1PR2,GNAI1,ADCY4,PDGFRB,RHOT2,AKT3,PDGFD,PIK3C2A,ADCY5,RHOD,ATM,SMPD1,PLCE1,ACER2,RHOJ,GNAI3,PLCD3,RHOB,CASP3,PLCG1,SMPD4,CASP2
Granzyme B Signaling	0.000431919	-2,449	LMNB1,ENDOG,CASP3,CYCS,PRKDC,LMNB2
Calcium Signaling	0.000496435	-3,357	ATP2B3,NFATC2,TPM4,ACTC1,CHRNB1,PRKAG2,CHRNG,MYH9,CHRND,NFAT5,CAMKK2,GRIA4,HDAC1,RAP2A,NFATC4,MYH7,MYL4,RCAN1,TNNT2,MYH10,TRPC6,MYL9,TRPC1,HDAC7,CALR,SLC8A2,LETM1,CASQ2,ITPR3,CHRNA1,MYL5,MYL7
Regulation of Actin-based Motility by Rho	0.000496435	-3,771	RHOT2,MYL4,PPP1R12A,ITGA2,RHOD,ACTC1,PIKFYVE,MYL9,WIPF1,RHOJ,MYL10,BAIAP2,ARPC5,CFL1,RHOB,MYL5,ITGA4,ITGA5,MYL7
Endoplasmic Reticulum Stress Pathway	0.000496435		CALR,MBTPS2,HSPA5,CASP3,ERN1,ATF6,EIF2AK3
Reelin Signaling in Neurons	0.000599525		RELN,ARHGEF15,SRC,PIK3C2A,ARHGEF10,ITGA2,ATM,ITGA1,FYN,ARHGEF1,ARHGEF2,ITGA4,APOE,ARHGEF9,APBB1,ITGA5,LYN
Colorectal Cancer Metastasis Signaling	0.000659731	-5,376	MMP25,TLR5,AKT3,PIK3C2A,MMP2,MMP9,TNFRSF1A,RHOD,SMO,PRKAG2,TCF7L1,TP53,TCF7L2,TLR2,ADCY4,TGFB3,RHOT2,MMP11,SRC,TCF3,VEGFA,ADCY5,TCF4,ATM,LEF1,MMP13,RHOJ,FZD4,FZD9,MYC,FZD10,MMP19,CCND1,RHOB,HNF1A,CASP3,GNG2,MMP23B,MMP14,MMP16
Integrin Signaling	0.000692304	-4,596	AKT3,PIK3C2A,RHOD,ITGA2,NEDD9,ACTC1,PARVA,WIPF1,ITGA2B,ARPC5,ITGA1,FYN,ACTN2,ARHGAP26,RAP2A,TSPAN6,RHOT2,SRC,PPP1R12A,ATM,ITGA11,MYL9,RHOJ,ABL1,RHOB,CAPN6,ARF4,MYL5,ITGA4,PLCG1,LIMS1,ARF6,ITGB4,ITGA5,MYL7
Cell Cycle Control of Chromosomal Replication	0.000801121		CDC7,MCM2,MCM3,CDT1,CDK6,MCM4,DBF4,ORC3
Superpathway of Geranylgeranyldiphosphate Biosynthesis I (via Mevalonate)	0.000841472		HMGCS1,MVK,ACAT2,HMGCR,ACAT1,HADHA
Mouse Embryonic Stem Cell Pluripotency	0.00132429	-3,441	TCF3,AKT3,PIK3C2A,ID1,TCF4,LEF1,ATM,SMO,TCF7L1,TP53,FZD4,SMAD9,FZD9,BMPR1A,MYC,FZD10,SMAD5,HNF1A,TCF7L2
Regulation of the Epithelial-Mesenchymal Transition Pathway	0.00139453		LOX,CDH2,AKT3,FGF6,PDGFD,PIK3C2A,MMP2,MMP9,SMO,FGF18,TCF7L1,ADAM17,SNAI2,TCF7L2,TGFB3,PDGFRB,TCF3,TCF4,PARD6G,ATM,RBPJ,LEF1,FGF21,NOTCH4,FZD4,FZD9,FZD10,PSEN2,HIF1A,TWIST2,HNF1A,FGF9
HIF1α Signaling	0.00146888		MMP25,AKT3,MMP11,PIK3C2A,MMP2,SLC2A3,MMP9,VEGFA,EGLN3,ATM,SLC2A1,MMP13,TP53,MMP19,HIF1A,EDN1,MMP23B,MMP16,MMP14,LDHB
Clathrin-mediated Endocytosis Signaling	0.00163104		SH3GL3,GAK,FGF6,PDGFD,PIK3C2A,ACTC1,AMPH,FGF18,DNM1,CBL,ARPC5,LDLR,HIP1,SYNJ1,TFRC,SH3KBP1,SH3GL1,S100A8,SRC,VEGFA,APOD,ATM,FGF21,IGF1,AP1G2,MYO6,APOA1,APOE,ARF6,ITGB4,ITGA5,FGF9
Phosphatidylglycerol Biosynthesis II (Non-plastidic)	0.00171942		AGPAT5,PTPMT1,MBOAT2,GPAT2,AGPAT9,AGPAT4
Cell Cycle: G1/S Checkpoint Regulation	0.0018131	0,832	E2F5,TGFB3,CCND2,ATM,E2F1,TP53,HDAC7,ABL1,GNL3,MYC,CCND1,PAK1IP1,CDK6,HDAC1
L-cysteine Degradation III	0.0018131		GOT1,MPST
Thyroid Cancer Signaling	0.00191242		MYC,TCF3,TCF4,LEF1,CCND1,HNF1A,TCF7L2,TCF7L1,PPARG,TP53
UDP-N-acetyl-D-galactosamine Biosynthesis II	0.00201776		GALE,GNPDA2,HK1,GNPNAT1
Tumoricidal Function of Hepatic Natural Killer Cells	0.00280075	-2,000	LYVE1,ENDOG,CASP3,FADD,CYCS,FAS,M6PR
Superpathway of D-myo-inositol (1,4,5)-trisphosphate Metabolism	0.00280075		INPP5B,INPP1,ITPKB,SYNJ2,ITPKC,SYNJ1,MINPP1
Isoleucine Degradation I	0.00313184		BCAT1,DLD,ACAT2,ACAT1,HADHA
Colanic Acid Building Blocks Biosynthesis	0.00313184		PMM1,GALE,GALT,GMPPB,UGDH
D-myo-inositol (1,3,4)-trisphosphate Biosynthesis	0.00331335		INPP5B,ITPKB,SYNJ2,ITPKC,SYNJ1,MINPP1
Acute Myeloid Leukemia Signaling	0.0035065	-2,887	TCF3,AKT3,PIK3C2A,RARA,TCF4,LEF1,ATM,SPI1,TCF7L1,MYC,CCND1,PIM1,HNF1A,TCF7L2,IDH1,IDH2
Thrombin Signaling	0.00467777	-4,271	GNAI1,GATA2,ARHGEF15,GNA11,AKT3,PIK3C2A,RHOD,PLCE1,GATA6,GNAI3,ADCY4,RHOT2,MYL4,SRC,ARHGEF10,PPP1R12A,ADCY5,ATM,MYL9,RHOJ,MYL10,PLCD3,ITPR3,ARHGEF1,RHOB,ARHGEF2,MYL5,PLCG1,GNG2,GNAT1,ARHGEF9,MYL7
Ketogenesis	0.00558351		HMGCS1,ACAT2,ACAT1,HADHA
Cardiomyocyte Differentiation via BMP Receptors	0.00629389		BMPR1A,MYH7,BMP5,SMAD6,BMP2,BMP7
Hereditary Breast Cancer Signaling	0.00668591		BRCA1,AKT3,PIK3C2A,ATM,E2F1,HLTF,GADD45B,BARD1,TP53,WEE1,HDAC7,NBN,DPF1,ARID2,CCND1,FANCA,CDK6,POLR2G,XPC,NPM1,HDAC1,GADD45G,CCNB1
Chondroitin and Dermatan Biosynthesis	0.00755308		CHSY1,CSGALNACT1,CHPF2
Zymosterol Biosynthesis	0.00755308		NSDHL,HSD17B7,MSMO1
Actin Nucleation by ARP-WASP Complex	0.00803248	-2,111	BAIAP2,ARPC5,RHOT2,PPP1R12A,RHOB,RHOD,ITGA2,ITGA4,WIPF1,PPP1R12C,RHOJ,ITGA5
PAK Signaling	0.00854557	-3,500	PDGFRB,MYL4,PDGFD,PIK3C2A,EPHB3,ITGA2,ATM,EPHA3,MYL9,MYL10,CFL1,CASP3,MYL5,ITGA4,PAK1IP1,ITGA5,MYL7
Glioma Invasiveness Signaling	0.0117153	-2,309	RHOT2,PIK3C2A,MMP2,MMP9,RHOB,RHOD,ATM,TIMP3,PLAUR,TIMP1,RHOJ,CD44
PTEN Signaling	0.0133289	2,524	PDGFRB,AKT3,FLT4,KDR,TGFBR3,ITGA2,CBL,YWHAH,MAST2,IGF1R,BMPR1A,PREX2,INPP5B,NGFR,CCND1,CASP3,SYNJ2,ITGA4,MAGI3,ITGA5,SYNJ1
CDP-diacylglycerol Biosynthesis I	0.0151902		AGPAT5,MBOAT2,GPAT2,AGPAT9,AGPAT4
Caveolar-mediated Endocytosis Signaling	0.0162267		SRC,ITGA2,ACTC1,DYRK3,ITGA11,PTPN1,ITGA2B,ABL1,ITGA1,FYN,MAP3K2,ITGA4,ITGA5,ITGB4
Granulocyte Adhesion and Diapedesis	0.0198327		MMP25,GNAI1,MMP2,MMP9,TNFRSF1A,ITGA2,CLDN4,CLDN19,VCAM1,GNAI3,SDC1,ITGA1,IL1R1,CCL23,IL33,MMP11,EZR,MMP13,CLDN11,NGFR,MMP19,SELP,ITGA4,SDC4,CSF3,ITGA5,MMP23B,MMP14,MMP16
Thyronamine and Iodothyronamine Metabolism	0.0279666		DIO3,DIO2
Thyroid Hormone Metabolism I (via Deiodination)	0.0279666		DIO3,DIO2
Fatty Acid β-oxidation III (Unsaturated, Odd Number)	0.0279666		ECI1,ECI2
Acetyl-CoA Biosynthesis I (Pyruvate Dehydrogenase Complex)	0.0299997		DLD,DBT,PDHA1
RhoA Signaling	0.0345716	-3,578	LPAR1,PLEKHG5,MYL4,CDC42EP4,PPP1R12A,EZR,ACTC1,PIKFYVE,MYL9,MYL10,IGF1,SEPT2,ABL2,BAIAP2,IGF1R,ARPC5,CFL1,ARHGEF1,MYL5,ARHGAP12,MYL7
Actin Cytoskeleton Signaling	0.0345716		FGF6,PDGFD,PIK3C2A,ITGA2,ACTC1,FGF18,MYH9,ARPC5,IQGAP3,CFL1,ACTN2,WASF2,DIAPH2,MYH7,MYL4,PPP1R12A,SLC9A1,ATM,EZR,FGF21,TIAM1,MYH10,PIKFYVE,MYL9,MYL10,VAV2,BAIAP2,ARHGEF1,MYL5,ITGA4,FGD1,ITGA5,FGF9,MYL7
Unfolded protein response	0.0399217		CALR,EDEM1,HSPA9,MBTPS2,HSPA5,SEL1L,SCAP,PPARG,ERN1,ATF6,EIF2AK3
Intrinsic Prothrombin Activation Pathway	0.0429333		KLK1,THBD,COL3A1,COL1A2,COL1A1,COL11A2,COL18A1
Upregulated at four months of age
Ingenuity Canonical Pathways	p-value	z-score	Molecules
Protein Ubiquitination Pathway	1.75602e-11		UBD,PSMD6,UBE3B,USP28,USP21,DNAJB2,DNAJC21,UCHL5,SKP2,STUB1,UBE2A,TCEB2,UBE2L3,PARK2,USP27X,HSPB8,AMFR,UBE2G1,ANAPC10,HSPB1,PSMC2,UBE2D4,USP9X,TAP2,PSMB4,PSMC5,UBB,DNAJC12,PSMB9,NEDD4L,PSMB8,USP19,PSMB6,UBA1,DNAJB12,USP5,TAP1,PSMD11,UBE2D2,PSMD4,TCEB1,DNAJB6,USP24,PSMD2,UBC,UCHL1,PSMC3,UBR1,UBE2E1,BAG1,B2M,BTRC,NEDD4,UBE2L6,UCHL3,UBE2Q1,MDM2,DNAJC7,BAP1
AMPK Signaling	6.14242e-10	0,557	KAT2B,PPP2R5E,PPM1A,CRTC2,PPM1B,PFKFB3,CHRNA10,MRAS,SMARCA2,FASN,FOXO4,IRS1,PIK3R1,PRKACB,AK4,EEF2,PPP2R5C,ULK1,CREB3,PPP2CB,CREBBP,PFKM,AK1,PRKAR2A,PPP2R5B,AKT1S1,PPM1L,PFKFB1,EEF2K,GNB1L,ATF4,ACTL6B,PPM1J,CREB3L4,GYS1,SLC2A4,PRKAA2,SMARCD3,FOXO3,PRKAB2,CHRNA9
Regulation of eIF4 and p70S6K Signaling	2.59793e-09	-0,632	EIF4EBP2,RPS27L,PPP2R5E,EIF3G,RPS10,MRAS,IRS1,EIF4A2,PIK3R1,EIF3I,PPP2R5C,AGO1,EIF3E,RPS11,PPP2CB,EIF2B1,EIF2B2,PAIP2,PPP2R5B,PPM1L,EIF3L,EIF1,EIF4G2,AGO4,RPS16,PPM1J,EIF2A,MAP2K2,PAIP1,EIF3H,EIF4G3,RPS28,EIF3K,EIF2B4
Calcium Signaling	3.97136e-09	3,962	TNNC2,TNNC1,CALM1 (includes others),CHRNA10,ATP2A1,CHP1,CAMK2D,TNNI1,PRKACB,MYH3,TRDN,MYL1,CREB3,RYR1,ATP2C1,CREBBP,TPM2,TNNI3,TPM1,TNNT1,PNCK,PRKAR2A,MYH1,MYH7,PPP3CB,ATP2B1,CASQ1,NFATC1,NFATC3,ATF4,SLC8A3,CREB3L4,CAMK2G,MYL3,ACTA1,MYH13,MEF2A,CHRNA9
Protein Kinase A Signaling	6.18615e-09		AKAP13,PLCD4,DUSP3,GNG7,CHP1,DUSP26,SMAD4,PRKACB,YWHAE,MTMR3,ADCY1,MYL1,PGP,CREB3,RYR1,NFKBIB,PTPN21,PRKAR2A,YWHAG,BAD,ANAPC10,GNB1L,CDC26,BRAF,CREB3L4,GYS1,CAMK2G,MYL3,PHKG1,GSK3B,PYGM,TDP2,PDE4A,CALM1 (includes others),GNG10,CAMK2D,TNNI1,GSK3A,PDE4B,PTPN4,PPP1R3D,PDE4C,PDE6D,CREBBP,ADCY2,TNNI3,MYLK2,H1FX,PLCB1,PLCD1,ANAPC13,PPP3CB,NFATC1,NFATC3,PPP1R14C,PLN,ATF4,PRKCA,PTP4A1,MAP2K2,PTPRC,PLCL2,…
Hypoxia Signaling in the Cardiovascular System	6.77582e-09		UBE2L3,UBE2E1,NQO1,SUMO1,UBE2D2,UBE2G1,HIF1AN,UBE2D4,ATF4,COPS5,CREB3L4,UBE2L6,CREB3,SLC2A4,LDHA,NFKBIB,CREBBP,UBE2Q1,MDM2,UBE2A
Glycolysis I	6.77582e-09		TPI1,ENO3,ALDOB,PGK1,ALDOC,PKM,GAPDH,PFKM,PGAM2,GAPDHS,GPI,FBP2
Cardiac β-adrenergic Signaling	1.31316e-08	0,626	PPP2R5E,TDP2,AKAP13,PDE4A,MRAS,GNG10,CACNA1S,GNG7,ATP2A1,PDE4B,PRKACB,PPP2R5C,PPP1R3D,ADCY1,PDE4C,PDE6D,PPP2CB,ADCY2,PRKAR2A,PPP2R5B,PPM1L,GNB1L,PPP1R14C,ADRBK1,PLN,SLC8A3,PPM1J,PPP1R3A,ADRBK2,ADCY9
Dopamine-DARPP32 Feedback in cAMP Signaling	6.40748e-08	3,000	PPP2R5E,PLCD4,CALM1 (includes others),CACNA1S,ATP2A1,CHP1,PRKACB,PPP2R5C,PPP1R3D,ADCY1,NOS1,CREB3,PPP2CB,ADCY2,CREBBP,PRKAR2A,PLCB1,PPP2R5B,PLCD1,PPM1L,KCNJ4,PPP3CB,CDK5,PPP1R14C,ATF4,PPM1J,PRKCA,CREB3L4,KCNJ11,PLCL2,PPP1R3A,ADCY9
mTOR Signaling	1.024e-07	0,447	RPS27L,PPP2R5E,EIF3G,RPS10,MRAS,PGF,EIF4B,IRS1,EIF4A2,RHOQ,PIK3R1,EIF3I,PPP2R5C,ULK1,EIF3E,RPS11,PPP2CB,RPS6KB2,PPP2R5B,AKT1S1,PPM1L,PLD4,EIF3L,EIF4G2,GNB1L,RPS16,PPM1J,PRKCA,PRKAA2,EIF3H,EIF4G3,RPS28,EIF3K,RAC1,PRKAB2
Cellular Effects of Sildenafil (Viagra)	1.1554e-07		PLCD4,PDE4A,CALM1 (includes others),CACNA1S,PABPC4,PDE4B,PRKACB,KCNH2,ADCY1,KCNN1,MYH3,PDE4C,MYL1,ADCY2,PRKAR2A,PLCB1,PLCD1,MYH1,MYH7,CACNG1,PPP1R12B,CACNG6,MYL3,ACTA1,PLCL2,MYH13,ADCY9
RAR Activation	1.25325e-07		KAT2B,CSNK2A2,SMARCA2,NSD1,RXRG,PIK3R1,SMAD4,PRKACB,MAPKAPK2,ADCY1,DHRS3,PNRC1,ALDH1A1,STAT5A,ADCY2,CREBBP,DHRS7C,MAPK9,PRKAR2A,NRIP1,CSNK2B,SDR16C5,CITED2,AKR1C3,ACTL6B,PRKCA,CCNH,MAP2K4,PSMC5,SMARCD3,TNIP1,RARG,STAT5B,RAC1,ADCY9
Melatonin Signaling	1.71027e-07	2,840	PLCB1,MAP2K5,MAP2K7,PLCD1,PLCD4,CALM1 (includes others),CAMK2D,PRKACB,RORA,BRAF,PRKCA,MAP2K4,SLC2A4,CAMK2G,MAP2K2,PLCL2,ARAF,PRKAR2A
Gluconeogenesis I	1.984e-07		ENO3,ALDOB,PGK1,ME1,ALDOC,GAPDH,PGAM2,GAPDHS,GPI,FBP2
Insulin Receptor Signaling	2.20897e-07		GSK3B,GRB10,MRAS,FOXO4,IRS1,INPPL1,GSK3A,RHOQ,PIK3R1,PRKACB,PPP1R3D,EIF2B1,RAPGEF1,EIF2B2,PRKAR2A,RPS6KB2,CRKL,JAK1,BAD,PPP1R14C,GYS1,SLC2A4,MAP2K2,PPP1R3A,EIF2B4,FOXO3,STX4
Regulation of IL-2 Expression in Activated and Anergic T Lymphocytes	2.74801e-07		MAP2K7,CD3E,TOB1,CALM1 (includes others),MRAS,CHP1,PPP3CB,SMAD4,NFATC1,NFATC3,IKBKG,MAP2K4,MAP2K2,NFKBIB,CD247,RAC1,MAPK9,ZAP70,VAV3
PI3K/AKT Signaling	3.67683e-07	0,000	GSK3B,PPP2R5E,MCL1,MRAS,CDC37,INPPL1,GSK3A,PIK3R1,YWHAE,PPP2R5C,IKBKG,NFKBIB,PPP2CB,RPS6KB2,PPP2R5B,YWHAG,PPM1L,JAK1,BAD,GAB2,PPM1J,GYS1,MAP2K2,MDM2,FOXO3
ERK/MAPK Signaling	4.96274e-07	1,976	PPP2R5E,MRAS,MKNK2,PIK3R1,PRKACB,PPP2R5C,PPP1R3D,STAT1,CREB3,PPP2CB,CREBBP,RAPGEF1,PRKAR2A,PPP2R5B,MAPKAPK5,YWHAG,CRKL,PPM1L,NFATC1,BAD,PPP1R14C,HSPB1,BRAF,ATF4,PPM1J,PRKCA,CREB3L4,MAP2K2,PLA2G12A,ARAF,PPP1R3A,PAK4,RAC1
p70S6K Signaling	5.99597e-07	1,279	PLCB1,PPP2R5E,PPP2R5B,PLCD1,PLCD4,YWHAG,MRAS,PPM1L,JAK1,IRS1,PIK3R1,YWHAE,EEF2,IL2RG,BAD,PPP2R5C,EEF2K,PPM1J,PRKCA,MAP2K2,PPP2CB,PLCL2,MAPT,BCAP31
CDK5 Signaling	8.01781e-07	2,400	PPP2R5E,PPP2R5B,CAPN1,MRAS,PPM1L,CDK5,PRKACB,MAPK6,PPP2R5C,PPP1R14C,PPP1R3D,ADCY1,PPM1J,MAP2K2,PPP2CB,ADCY2,MAPT,PPP1R3A,MAPK9,ADCY9,PRKAR2A
Glucocorticoid Receptor Signaling	8.42267e-07		KAT2B,MAP2K7,TRAF2,MRAS,CHP1,SMARCA2,POLR2F,PIK3R1,SMAD4,PRKACB,SUMO1,IKBKG,STAT1,STAT5A,NFKBIB,CREBBP,POLR2I,GTF2E2,MAPK9,NRIP1,CD3E,CCL5,PPP3CB,BAG1,JAK1,NFATC1,TAF7,NFATC3,AR,ACTL6B,CCNH,MAP2K4,CEBPB,MAP2K2,PRKAA2,SMARCD3,STAT5B,CD247,FOXO3,RAC1,TAF6L,TAF11,PRKAB2
iCOS-iCOSL Signaling in T Helper Cells	1.0545e-06	4,243	CD3E,CALM1 (includes others),CHP1,CAMK2D,PPP3CB,FCER1G,PIK3R1,CD40,NFATC1,IL2RG,BAD,NFATC3,IKBKG,LCP2,GAB2,LCK,CAMK2G,NFKBIB,PTPRC,CD247,RAC1,ZAP70
PPARα/RXRα Activation	1.26039e-06	-3,286	MAP2K7,PLCD4,MRAS,ADIPOR1,FASN,GPD1,IRS1,SMAD4,PRKACB,IKBKG,ADCY1,GHR,NFKBIB,ADCY2,CREBBP,PRKAR2A,PLCB1,PLCD1,AIP,NR0B2,PRKCA,MAP2K4,APOA2,MAP2K2,PRKAA2,PLCL2,STAT5B,ACVR1,ADCY9,PRKAB2,ACVR2B
Synaptic Long Term Potentiation	1.81839e-06		PLCB1,PLCD1,PLCD4,CALM1 (includes others),MRAS,CHP1,CAMK2D,PPP3CB,PRKACB,PPP1R14C,PPP1R3D,ADCY1,ATF4,CREB3L4,GRM4,PRKCA,CREB3,CAMK2G,MAP2K2,CREBBP,PLCL2,PPP1R3A,PRKAR2A
ERK5 Signaling	2.38271e-06	2,887	RPS6KB2,MAP2K5,YWHAG,CTF1,MRAS,WNK1,YWHAE,BAD,EGF,ATF4,CREB3L4,CREB3,CREBBP,FOXO3,MEF2A
Clathrin-mediated Endocytosis Signaling	2.51729e-06		PGF,CHP1,UBD,CSNK2A2,ITGB2,PIK3R1,ARPC5L,APOC3,ITGB7,RAB5C,RAB7A,FGF13,FGF11,UBC,ALB,CSNK2B,PPP3CB,PCYOX1,ARPC2,EGF,APOC2,USP9X,CLU,APOA2,UBB,CLTB,ACTA1,MDM2,AP2S1,RAC1,EPS15
Dopamine Receptor Signaling	3.05844e-06	0,707	PPP2R5E,PPP2R5B,PTS,PPM1L,SPR,PRKACB,PPP2R5C,PPP1R14C,PPP1R3D,ADCY1,PPM1J,PPP2CB,ADCY2,PPP1R3A,MAOB,ADCY9,PRKAR2A
Primary Immunodeficiency Signaling	4.06667e-06		IGKC,CD3E,CD40,TAP1,IL2RG,RFX5,IKBKG,CD8A,TAP2,LCK,PTPRC,ZAP70,CIITA
Cardiac Hypertrophy Signaling	4.18609e-06	4,243	GSK3B,MAP2K7,PLCD4,CALM1 (includes others),MRAS,GNG10,CACNA1S,GNG7,CHP1,MAP3K10,IRS1,RHOQ,PIK3R1,PRKACB,MAPKAPK2,ADCY1,MYL1,EIF2B1,ADCY2,CREBBP,EIF2B2,MAPK9,PRKAR2A,PLCB1,PLCD1,PPP3CB,GNB1L,HSPB1,MAP2K4,MAP2K2,MYL3,PLCL2,EIF2B4,MEF2A,ADCY9
CTLA4 Signaling in Cytotoxic T Lymphocytes	5.29299e-06		PPP2R5E,CD3E,PPP2R5B,CD8B,PPM1L,B2M,FCER1G,PIK3R1,PPP2R5C,LCP2,CD8A,PPM1J,LCK,PPP2CB,CLTB,AP2S1,CD247,ZAP70
Xenobiotic Metabolism Signaling	6.7304e-06		PPP2R5E,MAP2K5,MAP2K7,FTL,MRAS,CAMK2D,MAP3K10,PIK3R1,NQO1,SUMO1,PPP2R5C,FMO2,GSTO1,GSTM1,ALDH1A1,HS3ST5,SULT1C4,HS6ST1,PPP2CB,CREBBP,ALDH1B1,GSTP1,MAPK9,NRIP1,PPP2R5B,SULT2B1,AIP,PPM1L,CES1,ALDH4A1,CITED2,PPM1J,PRKCA,MAP2K4,CAMK2G,MAP2K2,KEAP1,MAOB,DNAJC7,CHST10
T Cell Receptor Signaling	6.93844e-06		CD3E,CD8B,CALM1 (includes others),MRAS,PPP3CB,PIK3R1,NFATC1,NFATC3,IKBKG,LCP2,CD8A,MAP2K4,LCK,MAP2K2,PTPRC,CD247,RAC1,ZAP70,VAV3
PI3K Signaling in B Lymphocytes	6.93844e-06		PLCB1,PLCD1,PLCD4,CALM1 (includes others),MRAS,CHP1,CAMK2D,PPP3CB,IRS1,PIK3R1,CD40,NFATC1,NFATC3,IKBKG,ATF4,CAMK2G,MAP2K2,NFKBIB,PLCL2,PTPRC,RAC1,FOXO3,VAV3
ILK Signaling	7.84422e-06	2,043	GSK3B,PPP2R5E,PGF,LIMS2,IRS1,GSK3A,ITGB2,RHOQ,PIK3R1,TESK1,PPP2R5C,ITGB7,MYH3,MYL1,CREB3,PPP2CB,CREBBP,MAPK9,PPP2R5B,MYH1,MYH7,PPM1L,ATF4,PPM1J,CREB3L4,MAP2K4,NCK2,MYL3,ACTA1,MYH13
Methylglyoxal Degradation I	8.88178e-06		GLO1,HAGHL,HAGH
autophagy	9.75905e-06		ULK1,ATG4A,SQSTM1,LAMP1,ATG4D,ATG16L1,VPS11,WIPI1,ATG9A,MAP1LC3B
Production of Nitric Oxide and Reactive Oxygen Species in Macrophages	1.03967e-05	2,043	PPP2R5E,MAP2K7,MAP3K10,RHOQ,PIK3R1,APOC3,PPP2R5C,IKBKG,PPP1R3D,STAT1,NFKBIB,PPP2CB,CREBBP,MAPK9,ALB,PPP2R5B,PPM1L,JAK1,PCYOX1,PPP1R14C,APOC2,PPM1J,PRKCA,MAP2K4,CLU,APOA2,PPP1R3A,CYBB,RAC1
Wnt/Ca+ pathway	1.10804e-05	3,464	PLCB1,GSK3B,PLCD1,PLCD4,NFATC1,DVL1,NFATC3,ATF4,CREB3L4,PRKCA,CREB3,CREBBP,PLCL2
IL-3 Signaling	1.38927e-05		CRKL,MRAS,CHP1,PPP3CB,JAK1,PIK3R1,BAD,GAB2,PRKCA,STAT1,STAT5A,MAP2K2,RAPGEF1,STAT5B,RAC1
Breast Cancer Regulation by Stathmin1	1.43549e-05		PPP2R5E,CALM1 (includes others),UHMK1,MRAS,GNG10,GNG7,LIMK1,CAMK2D,PIK3R1,PRKACB,PPP2R5C,PPP1R3D,ADCY1,PPP2CB,ADCY2,PRKAR2A,PLCB1,PPP2R5B,PPM1L,TUBB4B,GNB1L,PPP1R14C,PPM1J,PRKCA,CAMK2G,MAP2K2,TUBA4A,PPP1R3A,RAC1,ADCY9
14-3-3-mediated Signaling	1.48342e-05		PLCB1,GSK3B,PLCD1,TRAF2,PLCD4,AKT1S1,YWHAG,MRAS,GSK3A,PIK3R1,YWHAE,BAD,TUBB4B,PRKCA,MAP2K4,MAP2K2,TUBA4A,PLCL2,MAPT,MAPK9,PDCD6IP
CD28 Signaling in T Helper Cells	1.75101e-05	4,123	CD3E,CALM1 (includes others),CHP1,PPP3CB,FCER1G,ARPC5L,PIK3R1,NFATC1,NFATC3,IKBKG,ARPC2,LCP2,MAP2K4,LCK,MAP2K2,NFKBIB,PTPRC,CD247,RAC1,MAPK9,ZAP70
B Cell Receptor Signaling	1.87256e-05		GSK3B,MAP2K7,CALM1 (includes others),MRAS,CAMK2D,MAP3K10,INPPL1,GSK3A,PIK3R1,IKBKG,CREB3,NFKBIB,CREBBP,MAPK9,VAV3,RPS6KB2,PPP3CB,NFATC1,BAD,NFATC3,ATF4,GAB2,CREB3L4,MAP2K4,CAMK2G,MAP2K2,PTPRC,RAC1
EIF2 Signaling	2.00346e-05	2,530	GSK3B,RPS27L,EIF3G,RPS10,MRAS,EIF4A2,PIK3R1,EIF3I,RPL26,AGO1,EIF3E,RPS11,EIF2B1,EIF2B2,EIF3L,EIF1,EIF4G2,AGO4,RPS16,EIF2A,MAP2K2,PAIP1,EIF3H,EIF4G3,RPS28,EIF3K,EIF2B4,RPL27,RPL10
P2Y Purigenic Receptor Signaling Pathway	2.07265e-05	4,359	PLCB1,PLCD1,PLCD4,GNG10,MRAS,GNG7,PIK3R1,PRKACB,ADCY1,GNB1L,ATF4,CREB3L4,PRKCA,CREB3,MAP2K2,ADCY2,CREBBP,PLCL2,P2RY1,ADCY9,PRKAR2A
Phospholipase C Signaling	2.46049e-05	4,491	PEBP1,CALM1 (includes others),MRAS,GNG10,GNG7,CHP1,RHOQ,FCER1G,ADCY1,LCP2,MYL1,CREB3,LCK,ADCY2,CREBBP,ZAP70,PLCB1,CD3E,PPP3CB,PLD4,NFATC1,RALGDS,PPP1R12B,NFATC3,GNB1L,ATF4,PRKCA,CREB3L4,MAP2K2,MYL3,PLA2G12A,CD247,RAC1,MEF2A,ADCY9
phagosome maturation	2.46049e-05		DYNLRB1,VPS11,NAPA,B2M,STX16,TAP1,TUBB4B,ATP6V1G1,ATP6V0C,PRDX6,RAB5C,LAMP1,RAB7A,NOS1,PRDX5,ATP6AP1L,VPS28,TUBA4A,ATP6V1G2,PRDX2,CYBB
Netrin Signaling	2.54727e-05		NFATC3,NCK2,RYR1,CHP1,PPP3CB,PRKACB,UNC5A,NFATC1,RAC1,PRKAR2A
Role of NFAT in Cardiac Hypertrophy	2.73111e-05	4,707	GSK3B,MAP2K7,PLCD4,CALM1 (includes others),MRAS,GNG10,GNG7,CHP1,CAMK2D,PIK3R1,PRKACB,ADCY1,ADCY2,MAPK9,PRKAR2A,PLCB1,PLCD1,CTF1,PPP3CB,GNB1L,SLC8A3,PRKCA,MAP2K4,CAMK2G,MAP2K2,PLCL2,MEF2A,ADCY9
GNRH Signaling	2.82847e-05	4,690	PLCB1,MAP2K7,MRAS,CAMK2D,MAP3K10,PRKACB,ADCY1,EGF,ATF4,CREB3L4,PRKCA,MAP2K4,CREB3,CAMK2G,MAP2K2,ADCY2,CREBBP,PAK4,RAC1,MAPK9,ADCY9,PRKAR2A
NRF2-mediated Oxidative Stress Response	3.14419e-05	3,357	GSK3B,SQSTM1,MAP2K5,MAP2K7,FTL,MRAS,DNAJB12,PIK3R1,NQO1,DNAJB2,GSTO1,DNAJC21,GSTM1,CREBBP,DNAJB6,GSTP1,MAPK9,HSPB8,PMF1/PMF1-BGLAP,ATF4,PRKCA,MAP2K4,MAP2K2,UBB,ACTA1,KEAP1,GCLM,DNAJC7
NF-κB Signaling	3.8986e-05	4,315	GSK3B,MAP2K7,TRAF2,TDP2,MRAS,CSNK2A2,TAB2,FCER1G,PIK3R1,CD40,PRKACB,IKBKG,BMP4,LCK,GHR,NFKBIB,CREBBP,ZAP70,IRAK1,CSNK2B,LTBR,BTRC,EGF,TNFRSF17,BRAF,TNIP1,ARAF
Putrescine Degradation III	5.43109e-05		ALDH1A1,ALDH2,ALDH1B1,SAT2,MAOB,ALDH4A1
HIPPO signaling	6.81703e-05	-2,530	PPP2R5E,PPP2R5B,YWHAG,PPM1L,SMAD4,BTRC,YWHAE,PPP2R5C,PPP1R14C,PPP1R3D,TEAD4,PPM1J,SKP2,PPP2CB,SAV1,PPP1R3A
PKCθ Signaling in T Lymphocytes	6.81703e-05		CD3E,MRAS,CHP1,CAMK2D,PPP3CB,MAP3K10,FCER1G,PIK3R1,NFATC1,NFATC3,IKBKG,LCP2,MAP2K4,LCK,CAMK2G,NFKBIB,CD247,RAC1,ZAP70,VAV3
SAPK/JNK Signaling	7.0838e-05	3,153	MAP2K7,TRAF2,MAP4K2,CRKL,MRAS,GNG7,MAP4K1,MAP3K10,IRS1,FCER1G,PIK3R1,NFATC1,NFATC3,MAP2K4,LCK,RAC1,MAPK9
Caveolar-mediated Endocytosis Signaling	7.36211e-05		FLOT1,ITGAL,ITSN1,CD48,ITGAE,B2M,ITGB2,FLOT2,ITGB7,RAB5C,EGF,PRKCA,ACTA1,ALB
Reelin Signaling in Neurons	7.95552e-05		GSK3B,MAP2K7,ITGAL,PAFAH1B1,CRKL,VLDLR,MAP4K1,MAP3K10,ITGB2,PIK3R1,CDK5,MAP2K4,LCK,MAPT,MAPK9
α-Adrenergic Signaling	8.27181e-05	2,309	PYGM,CALM1 (includes others),GNG10,MRAS,GNG7,PRKACB,ADCY1,GNB1L,SLC8A3,PRKCA,GYS1,MAP2K2,ADCY2,PHKG1,ADCY9,PRKAR2A
CREB Signaling in Neurons	9.68266e-05	4,583	PLCD4,CALM1 (includes others),MRAS,GNG10,GNG7,POLR2F,CAMK2D,PIK3R1,PRKACB,ADCY1,GRM4,CREB3,ADCY2,CREBBP,POLR2I,PRKAR2A,PLCB1,PLCD1,GNB1L,ATF4,PRKCA,CREB3L4,CAMK2G,MAP2K2,PLCL2,ADCY9
April Mediated Signaling	0.000164445	2,333	IKBKG,NFATC3,MAP2K7,TRAF2,TNFRSF17,MAP2K4,NFKBIB,NFATC1,MAPK9
IL-1 Signaling	0.000186586	3,464	MAP2K7,IRAK1,GNG10,MRAS,GNG7,TAB2,PRKACB,IKBKG,ADCY1,GNB1L,MAP2K4,NFKBIB,ADCY2,MAPK9,ADCY9,PRKAR2A
fMLP Signaling in Neutrophils	0.000212051	3,500	PLCB1,CALM1 (includes others),GNG10,MRAS,CHP1,GNG7,PPP3CB,ARPC5L,PIK3R1,NFATC1,NFATC3,ARPC2,GNB1L,PRKCA,MAP2K2,NFKBIB,CYBB,RAC1
Sucrose Degradation V (Mammalian)	0.000221371		TPI1,ALDOB,KHK,ALDOC
p38 MAPK Signaling	0.000241391	3,638	RPS6KB2,IRAK1,TRAF2,MAPKAPK5,MAP4K1,MKNK2,TAB2,EEF2K,MAPKAPK2,HSPB1,ATF4,CREB3L4,MAP2K4,CREB3,STAT1,CREBBP,PLA2G12A,MAPT,MEF2A
Wnt/β-catenin Signaling	0.000252142	0,535	GSK3B,PPP2R5E,UBD,CSNK2A2,GSK3A,PPP2R5C,APC,PPP2CB,CREBBP,PIN1,TLE4,UBC,PPP2R5B,CSNK2B,PPM1L,MAP4K1,BTRC,DVL1,PPM1J,UBB,WNT4,MDM2,RARG,ACVR1,ACVR2B
CCR5 Signaling in Macrophages	0.000275259		CD3E,CCL5,CALM1 (includes others),GNG10,MRAS,GNG7,FCER1G,GNB1L,CCR5,PRKCA,MAP2K4,CD247,MAPK9
B Cell Activating Factor Signaling	0.000328815	2,828	IKBKG,NFATC3,MAP2K7,TRAF2,TNFRSF17,MAP2K4,NFKBIB,NFATC1,MAPK9
nNOS Signaling in Skeletal Muscle Cells	0.000431919		NOS1,CALM1 (includes others),RYR1,SNTB1,SNTA1
Epithelial Adherens Junction Signaling	0.000431919		MYH7,MYH1,SSX2IP,MRAS,ARPC5L,TUBB4B,APC,ARPC2,EGF,MYH3,MYL1,CLIP1,SORBS1,MYL3,TUBA4A,ACTA1,RAPGEF1,KEAP1,ACVR1,RAC1,MYH13,ACVR2B
Gαq Signaling	0.000496435	2,982	PLCB1,GSK3B,CALM1 (includes others),RGS7,GNG10,MRAS,CHP1,GNG7,PPP3CB,HRH1,PLD4,RHOQ,PIK3R1,NFATC1,NFATC3,IKBKG,GNB1L,ADRBK1,PRKCA,GYS1,MAP2K2,NFKBIB
Glycogen Degradation II	0.00052024		PYGM,AGL,PGM1,PGM3
Pyridoxal 5'-phosphate Salvage Pathway	0.000545307		IRAK1,BRAF,GRK4,MAP2K4,MAP2K2,PRKAA2,LIMK1,ARAF,CDK5,PNPO,MAPK6,MAPK9
RANK Signaling in Osteoclasts	0.000545307		MAP2K7,TRAF2,CALM1 (includes others),CHP1,PPP3CB,MAP3K10,TAB2,MITF,PIK3R1,NFATC1,IKBKG,MAP2K4,MAP2K2,NFKBIB,MAPK9
IGF-1 Signaling	0.000659731	1,941	GRB10,RPS6KB2,YWHAG,CSNK2B,MRAS,CSNK2A2,JAK1,IRS1,PIK3R1,PRKACB,YWHAE,BAD,NEDD4,MAP2K2,FOXO3,PRKAR2A
Role of Macrophages, Fibroblasts and Endothelial Cells in Rheumatoid Arthritis	0.000801121		GSK3B,CXCL12,MAP2K7,TRAF2,PLCD4,CALM1 (includes others),MRAS,PGF,CHP1,CAMK2D,PIK3R1,MAPKAPK2,APC,IKBKG,CREB3,NFKBIB,CREBBP,TRAF4,MAPK9,PLCB1,IRAK1,PLCD1,CCL5,LTBR,PPP3CB,NFATC1,DVL1,NFATC3,ATF4,PRKCA,CREB3L4,MAP2K4,CEBPB,CAMK2G,MAP2K2,WNT4,PLCL2,RAC1
Antioxidant Action of Vitamin C	0.000976562	-3,606	PLCB1,PLCD1,PLCD4,NXN,PLD4,PRDX6,IKBKG,GSTO1,MAP2K4,SLC2A4,STAT5A,NFKBIB,PLA2G12A,PLCL2,STAT5B,MAPK9
GABA Receptor Signaling	0.0011952		ADCY1,KCNN1,MRAS,UBD,UBB,GABARAP,ADCY2,AP2S1,ADCY9,UBC,GPHN,KCNH2
Actin Cytoskeleton Signaling	0.00132429		MRAS,LIMK1,PIK3R1,ARPC5L,APC,MYH3,MYL1,SSH3,FGF13,FGF11,MYLK2,VAV3,DIAPH1,MYH1,MYH7,CRKL,ARHGAP35,MATK,BRK1,PPP1R12B,ARPC2,EGF,MAP2K2,MYL3,ACTA1,PAK4,PFN2,RAC1,MYH13
Role of NFAT in Regulation of the Immune Response	0.00132429	3,441	PLCB1,GSK3B,CD3E,CALM1 (includes others),GNG10,MRAS,CHP1,GNG7,PPP3CB,GSK3A,FCER1G,PIK3R1,NFATC1,NFATC3,IKBKG,GNB1L,LCP2,LCK,MAP2K2,NFKBIB,CD247,ORAI1,MEF2A,ZAP70
Melanocyte Development and Pigmentation Signaling	0.00139453	3,742	RPS6KB2,MRAS,MITF,PIK3R1,PRKACB,ADCY1,ATF4,CREB3L4,CREB3,MAP2K2,ADCY2,CREBBP,ADCY9,PRKAR2A
HIF1α Signaling	0.0018131		TCEB2,MRAS,PGF,PIK3R1,MAPK6,P4HTM,NOS1,COPS5,SLC2A4,EGLN1,EGLN2,TCEB1,LDHA,CREBBP,MDM2,MAPK9
IL-2 Signaling	0.00191242	2,828	CSNK2B,STAT5A,LCK,MRAS,CSNK2A2,MAP2K2,JAK1,PIK3R1,STAT5B,IL2RG
IL-22 Signaling	0.00201776	2,449	MAP2K4,STAT1,STAT5A,JAK1,STAT5B,MAPK9
Ephrin Receptor Signaling	0.00201776		CXCL12,ITSN1,CRKL,GNG10,MRAS,GNG7,PGF,LIMK1,ARPC5L,RGS3,ARPC2,GNB1L,EGF,ATF4,CREB3L4,CREB3,NCK2,SORBS1,MAP2K2,EPHA5,CREBBP,RAPGEF1,PAK4,RAC1
LXR/RXR Activation	0.00250776	1,069	MYLIP,APOH,FASN,PCYOX1,RXRG,FDFT1,NR1H2,APOC3,PON3,APOC2,SCD,CLU,APOA2,HPX,AHSG,AMBP,TTR,ALB
Glycogen Degradation III	0.00250776		PYGM,AGL,PGM1,PGM3
Tight Junction Signaling	0.00296121		PPP2R5E,PPP2R5B,MYH7,MYH1,CLDN7,YBX3,NAPA,PPM1L,STX16,PRKACB,PPP2R5C,MYH3,EPB41,MYL1,PPM1J,PPP2CB,MYL3,ACTA1,RAC1,STX4,MYH13,HSF1,PRKAR2A
Role of JAK family kinases in IL-6-type Cytokine Signaling	0.00331335		MAP2K4,STAT1,STAT5A,JAK1,STAT5B,MAPK9
Renal Cell Carcinoma Signaling	0.00331335	2,449	TCEB2,MRAS,UBD,UBB,MAP2K2,TCEB1,CREBBP,RAPGEF1,PAK4,PIK3R1,RAC1,UBC
Chemokine Signaling	0.00331335	2,887	PLCB1,CCR5,CXCL12,CALM1 (includes others),CCL5,PRKCA,MRAS,CAMK2G,MAP2K2,LIMK1,CAMK2D,PPP1R12B
Role of CHK Proteins in Cell Cycle Checkpoint Control	0.0035065	2,828	PPP2R5E,PPP2R5B,RAD9A,PPM1J,RFC5,PPM1L,RFC2,PPP2CB,RAD1,PPP2R5C
Acute Phase Response Signaling	0.00393104	1,606	MAP2K7,IRAK1,TRAF2,FTL,MRAS,APOH,PIK3R1,IKBKG,HP,C2,HRG,MAP2K4,CEBPB,APOA2,MAP2K2,FGB,NFKBIB,HPX,AHSG,AMBP,MAPK9,TTR,ALB
Tryptophan Degradation X (Mammalian, via Tryptamine)	0.00467777		ALDH1A1,ALDH2,ALDH1B1,MAOB,ALDH4A1
Calcium-induced T Lymphocyte Apoptosis	0.00467777	3,000	CD3E,CALM1 (includes others),PRKCA,LCK,CHP1,ATP2A1,PPP3CB,FCER1G,CD247,ORAI1,ZAP70
Colorectal Cancer Metastasis Signaling	0.00467777	3,674	GSK3B,MRAS,GNG10,GNG7,PGF,RHOQ,PIK3R1,SMAD4,PRKACB,APC,ADCY1,STAT1,ADCY2,MAPK9,PRKAR2A,MLH1,JAK1,DVL1,BAD,RALGDS,GNB1L,ADRBK1,EGF,BRAF,MAP2K4,MAP2K2,WNT4,RAC1,ADRBK2,ADCY9
Circadian Rhythm Signaling	0.00496033		ARNTL,CRY2,ATF4,CREB3L4,CREB3,BHLHE41,CREBBP
Histamine Degradation	0.00526178		ALDH1A1,ALDH2,ALDH1B1,ALDH4A1
NADH Repair	0.00558351		APOA1BP,GAPDH
Tetrahydrobiopterin Biosynthesis I	0.00558351		PTS,SPR
Tetrahydrobiopterin Biosynthesis II	0.00558351		PTS,SPR
CD40 Signaling	0.00629389	2,714	IKBKG,MAP2K5,MAP2K7,TRAF2,MAP2K4,MAP2K2,NFKBIB,CD40,PIK3R1,MAPK9,MAPKAPK2
Prostate Cancer Signaling	0.00629389		GSK3B,MRAS,PIK3R1,BAD,AR,ATF4,CREB3L4,CREB3,MAP2K2,NFKBIB,CREBBP,MDM2,GSTP1
FLT3 Signaling in Hematopoietic Progenitor Cells	0.00710496		ATF4,GAB2,CREB3L4,CREB3,STAT1,STAT5A,MRAS,MAP2K2,CREBBP,PIK3R1,STAT5B,BAD
IL-9 Signaling	0.00755308	2,646	STAT1,STAT5A,JAK1,IRS1,PIK3R1,STAT5B,IL2RG
Oncostatin M Signaling	0.00755308	2,646	MT2A,STAT1,STAT5A,MRAS,MAP2K2,JAK1,STAT5B
Gαs Signaling	0.00755308	3,742	GNG10,MRAS,GNG7,PRKACB,ADCY1,GNB1L,BRAF,ATF4,CREB3L4,CREB3,RYR1,MAP2K2,ADCY2,CREBBP,ADCY9,PRKAR2A
FXR/RXR Activation	0.00755308		VLDLR,APOH,FASN,PCYOX1,APOC3,PON3,NR0B2,APOC2,MAP2K4,CLU,APOA2,CREBBP,HPX,AHSG,AMBP,MAPK9,TTR,ALB
PTEN Signaling	0.00803248	-2,000	RPS6KB2,GSK3B,CSNK2B,MRAS,CSNK2A2,FOXO4,GSK3A,INPPL1,PIK3R1,BAD,IKBKG,SHARPIN,GHR,MAP2K2,RAC1,FOXO3,MAGIX
GPCR-Mediated Nutrient Sensing in Enteroendocrine Cells	0.010314		PLCB1,PLCD1,PLCD4,TAS1R1,GNG10,GNG7,PRKACB,ADCY1,PRKCA,ADCY2,PLCL2,ADCY9,PRKAR2A
Cell Cycle Regulation by BTG Family Proteins	0.0109901		PPP2R5E,PPP2R5B,BTG2,PPM1J,PPM1L,PPP2CB,PPP2R5C
Signaling by Rho Family GTPases	0.0133289	4,600	MAP2K7,MRAS,GNG10,GNG7,LIMK1,DES,MAP3K10,RHOQ,PIK3R1,ARPC5L,CLIP1,MYL1,SEPT11,MAPK9,SEPT1,CDH15,SEPT6,PPP1R12B,GNB1L,ARPC2,NEDD4,MAP2K4,MAP2K2,CIT,MYL3,ACTA1,PAK4,CYBB,RAC1
TR/RXR Activation	0.0133289		THRA,ATP2A1,FASN,UCP3,RXRG,PIK3R1,AKR1C3,STRBP,HP,SYT12,ME1,MDM2,GPS2
Remodeling of Epithelial Adherens Junctions	0.0142261	2,236	ARPC2,RAB5C,RAB7A,MAPRE2,CLIP1,TUBA4A,ACTA1,ARPC5L,MAPRE3,TUBB4B,APC
CD27 Signaling in Lymphocytes	0.0173415		IKBKG,MAP2K5,MAP2K7,TRAF2,MAP2K4,MAP2K2,NFKBIB,MAP3K10,MAPK9
iNOS Signaling	0.0173415		IKBKG,HMGA1,IRAK1,CALM1 (includes others),STAT1,NFKBIB,JAK1,CREBBP
Agrin Interactions at Neuromuscular Junction	0.0185412	3,000	MUSK,ITGAL,MAP2K4,MRAS,RAPSN,ITGB2,ACTA1,PAK4,DVL1,RAC1,MAPK9
Cyclins and Cell Cycle Regulation	0.0198327	-2,530	PPP2R5E,GSK3B,PPP2R5B,CCNH,PPM1J,CDKN2C,CDKN2D,SKP2,PPM1L,PPP2CB,BTRC,PPP2R5C
Antigen Presentation Pathway	0.02434		PSMB6,TAP2,B2M,TAP1,PSMB9,CIITA,PSMB8
Pathogenesis of Multiple Sclerosis	0.02434		CXCL9,CCR5,CCL5
Calcium Transport I	0.02434		ATP2C1,ATP2A1,ATP2B1
Huntington's Disease Signaling	0.0260841		MAP2K7,NAPA,GNG10,GNG7,UBD,POLR2F,MAP3K10,STX16,PIK3R1,DCTN1,CREB3,CREBBP,POLR2I,MAPK9,UBC,PLCB1,CAPN1,CASQ1,CDK5,GNB1L,EGF,ATF4,PRKCA,CREB3L4,MAP2K4,UBB,CLTB,STX1A
Acute Myeloid Leukemia Signaling	0.0260841	2,887	RPS6KB2,MAP2K5,MAP2K7,BRAF,MAP2K4,STAT5A,MRAS,MAP2K2,ARAF,PIK3R1,STAT5B,BAD
Neuregulin Signaling	0.0279666	2,309	RPS6KB2,BTC,CRKL,MRAS,PIK3R1,CDK5,MATK,BAD,EGF,PRKCA,STAT5A,MAP2K2,STAT5B
Estrogen-Dependent Breast Cancer Signaling	0.0371409	2,828	ATF4,CREB3L4,CREB3,STAT5A,MRAS,CREBBP,HSD17B12,PIK3R1,STAT5B,AKR1C4
Type II Diabetes Mellitus Signaling	0.0399217		MAP2K7,TRAF2,ADIPOR1,IRS1,PKM,PIK3R1,IKBKG,PRKCA,MAP2K4,SLC2A4,CEBPB,KCNJ11,PRKAA2,NFKBIB,MAPK9,PRKAB2
Mismatch Repair in Eukaryotes	0.0429333		FEN1,RFC5,RFC2,MLH1
Fatty Acid α-oxidation	0.0429333		ALDH1A1,ALDH2,ALDH1B1,ALDH4A1
Oxidative Ethanol Degradation III	0.0429333		ALDH1A1,ALDH2,ALDH1B1,ALDH4A1
Gap Junction Signaling	0.0461967		PLCB1,MAP2K5,PLCD1,PLCD4,SGSM3,MRAS,PPP3CB,PIK3R1,PRKACB,TUBB4B,ADCY1,EGF,PRKCA,MAP2K2,ADCY2,TUBA4A,PLCL2,ACTA1,ADCY9,PRKAR2A
IL-8 Signaling	0.0461967	4,359	IRAK1,GNG10,MRAS,GNG7,PGF,LIMK1,RAB11FIP2,PLD4,ITGB2,RHOQ,PIK3R1,IKBKG,GNB1L,EGF,BRAF,PRKCA,MAP2K4,MAP2K2,NFKBIB,ARAF,CYBB,RAC1,MAPK9
D-myo-inositol-5-phosphate Metabolism	0.049735		PLCB1,PPP2R5E,PPP2R5B,PLCD1,PLCD4,NUDT9,DOT1L,PLD4,ITPK1,STYX,SSH3,CA3,NUDT4,PPIP5K1,NUDT15,PTPRC,IGBP1,NUDT12,PPAPDC3
Z-score: reflects the activation state of predicted transcriptional regulators. It is based on the experimentally observed gene expression, and on literature‐derived regulation direction information, which can be either “activating” or “inhibiting”
