# Supplementary material for: Developmental Stage, Muscle and Genetic Type Modify Muscle Transcriptome in Pigs: Effects on Gene Expression and Regulatory Factors Involved in Growth and Metabolism
Source: PLoS One. 2016 Dec 9;11(12):e0167858. doi: 10.1371/journal.pone.0167858 (PMC5148031; doi:10.1371/journal.pone.0167858)
Supplement: S3 Table — (XLSX) [file pone.0167858.s003.xlsx]

## Sheet: S3
S3 Table - Transcription factors affecting Longissimus dorsi gene expression differences between newborn and growing Iberian pigs.
	DE		IPA		RIFs
Regulator name	FC	p-value	Z-score	P-value	RIF1	RIF2
CBX4	-4.30312	3.25356e-27		7,20E-03	1.34366
HSF1	2.84142	8.26423e-16	-1,108	3,76E-02	-3.33347
JARID2	-1.65337	1.07868e-06		3,70E-02	-3.27201
MYC	-4.15031	0	-3,197	1,42E-16	1.42595
TCF4	-1.56281	0.000217391	-3,118	1,21E-01	-2.54941
TEAD4	2.61284	1.10165e-12		5,85E-04		-2.06184
TFEB	1.72364	1.03457e-07	0,915	4,94E-02		-1.90685
YBX3	3.45224	5.55269e-35		4,51E-02	1.35992
ZNF777	2.28757	2.50265e-16			-2.17833	-1.68932
BHLHE40			-0,935	3,70E-02		1.79042
E2F4			1,568	9,86E-06	-3.53732
FOS			-1,939	3,51E-07	1.29799
FOSL1			-2,756	1,00E00	-2.37114
HDAC3			-0,372	1,97E-02	-2.62824
MECP2			-0,652	3,01E-03	-2.49868
NFE2L2			0,098	3,43E-04	-2.53139
NFKBIA			0,255	1,39E-05	1.31153
SATB1			-1,389	1,20E-02	-2.59291
SRF			0,464	5,92E-03	-2.15133
STAT3			-1,662	4,22E-03		-1.67001
USF1			-0,018	2,28E-02	1.31296
GLI4					-2.49966	-2.06348
SIM1	2.52707	1.12599e-05	-1,896	1,14E-01
SMAD7	-1.8026	3.76729e-05	2,710	2,08E-04
SOX10	-2.83787	1.02324e-05	-1,086	3,10E-04
SOX11	-1.78142	0.000476595	-0,416	1,04E-02
SOX17	-2.13657	3.13487e-05	1,172	7,72E-03
STAT5A	2.33079	1.67681e-17	-0,389	4,20E-03
TCF3	-1.94677	6.63518e-11	-1,513	1,54E-02
TCF7L2	-1.95512	3.16825e-09	-1,684	4,93E-02
TP53	-2.99565	0	-0,525	1,15E-29
ATF4	11.4162	1.63268e-72	-3,352	1,28E-08
CREB3L1	-2.9094	2.22045e-15	-2,393	1,03E-01
CREBBP	1.57514	1.84646e-05	-0,824	2,89E-03
E2F1	-2.23111	0.000124783	-0,294	1,27E-10
ETV4	-1.80491	1.54014e-05	-2,414	3,24E-01
FHL2	-2.62869	8.53013e-08	-2,767	5,11E-02
FOXO3	1.60503	0.00465513	2,291	1,05E-04
FOXO4	3.59338	1.18669e-33	1,808	3,76E-04
GATA2	-1.56128	0.000391749	-1,350	6,45E-04
HIF1A	-2.15901	0	-3,258	1,64E-09
HMGA1	1.4926	0.00350472	-0,351	9,15E-04
HOXD3	-2.12082	0.000395988	-2,611	2,20E-02
ID1	-1.51365	0.00386056	-2,437	3,03E-01
KAT5	-1.50284	4.2468e-06	-2,055	1,66E-01
KLF4	-2.61585	2.69828e-08	-1,884	1,05E-02
LEF1	-3.27495	1.14668e-06	-1,198	1,54E-03
MBD2	1.69479	5.97055e-08	-1,296	1,64E-02
MYBL2	-2.83611	3.47657e-07	-0,139	3,20E-02
MYOD1	-1.51373	0.00104854	1,746	3,47E-08
NFATC2	-2.58463	7.32503e-12	-0,834	2,39E-03
PLAG1	-8.17462	2.96247e-19	-0,138	5,67E-04
PLAGL1	-6.84436	0	-0,148	4,57E-02
POU2F1	-2.06832	5.71189e-05		3,30E-02
PPARGC1B	-4.79721	0	-0,606	3,94E-05
SMAD4	1.75237	4.66907e-09	-3,277	1,28E-04
TEAD1	2.5108	5.54478e-15		3,70E-02
TRRAP	-1.84641	3.17746e-13		4,48E-03
TWIST2	-12.4727	7.07102e-23	-1,998	6,42E-02
WWTR1	-1.85734	4.18851e-10	-2,219	1,28E-01
ZNF423	-2.57344	0		2,64E-02
PPARA	-2.88147	4.03562e-07			1.27462
PHC1	1.74019	2.53622e-07				-1.71917
ZNF384	1.60988	8.0557e-09				-1.78543
ZKSCAN8	-1.92063	4.88769e-06				1.93853
FOXP4	-1.67187	1.58163e-06				-1.73687
TRIP11	-2.52052	7.19202e-13				-1.79347
ZNF839	2.83736	2.43938e-24				-1.63739
IRX3	1.944	0.00131736			1.62492
ENSSSCG00000002877	-1.57859	4.51691e-05			-2.53379
ZNF567	-2.31622	2.5086e-07				-2.22916
ZNF829	-3.27267	1.50745e-10				2.29846
ENSSSCG00000003076	-1.89385	5.29997e-06			1.36889
ENSSSCG00000003522	1.66451	6.9509e-05				1.894
NR0B2	2.5367	0.000577691				1.62312
SIX1	1.86574	1.11786e-06				1.58866
SMARCA2	1.89974	1.23791e-10				2.04036
CREB3	1.54187	1.47848e-07				-1.71186
TTF1	-1.66257	5.29811e-06				1.7386
RFX5	1.60204	0.000987966				1.71868
ENSSSCG00000006723	1.61104	0.000801962			1.27852
ZNF696	-2.0274	5.09872e-08				2.2723
GZF1	-1.74644	4.97516e-07				1.58648
TRIB3	-10.9101	5.26625e-13			1.85667
CUX1	2.0174	1.76459e-17				-2.41893
ZNF174	1.56431	2.01819e-05				1.99376
ZNF484	-2.50252	1.5695e-08				-1.73375
ENSSSCG00000008114	2.81975	2.40994e-08			1.67093
RBAK	-1.85769	1.37068e-07				2.02306
ENSSSCG00000008847	-2.60678	3.99692e-09				-1.74747
HOPX	-1.5012	0.0066781				1.68194
ENSSSCG00000009224	1.84625	2.15569e-07			1.35384
NUFIP1	-1.59155	0.00113125				2.15088
HMGB2	-2.78936	3.69638e-11				-1.9102
PUS1	-2.23423	5.78374e-10				1.64902
THAP7	1.55878	3.69343e-05				-2.04842
ENSSSCG00000011271	-3.03411	1.82034e-06				2.06234
ENSSSCG00000011305	-2.32982	0.000139182				1.68502
ZNF502	-2.23316	1.66209e-06				2.37825
ENSSSCG00000011760	1.52949	0.00113664			-2.25829
ZNF674	-1.80269	9.8233e-06				1.64872
ENSSSCG00000012759	-9.52864	2.66226e-08			1.48377
ZFP92	1.73498	7.69634e-06			1.31828
PSMC3	1.68952	8.84042e-10				-2.55534
MBD3	4.55308	1.36348e-52				-1.63854
ZNF653	-2.01783	1.28783e-05				1.74536
ZNF846	-2.14373	0.00126302				-2.27469
ZNF672	-2.41553	4.39182e-12			-3.29864
NSD1	1.66987	1.50286e-08			1.53298
TUB	-4.14975	3.6132e-12			1.46677
PRDM10	-1.53988	0.00844625			1.37927
SOX13	-1.79194	0.000344302				1.59861
PSMC2	1.81409	1.67953e-08			-2.04222
ZNF786	-2.7393	4.58908e-09				1.7361
HOXD4	-2.19351	1.71349e-05			-2.15649
CNOT4	1.90705	1.24804e-13			2.0005
HOXA5	-2.66511	1.86517e-13			-2.42293
HOXA3	-2.81689	1.02733e-09			-3.61996
AEBP1	-2.23646	6.63181e-12			-2.39385
ZNF212	1.7573	8.1534e-08				-1.72407
FOXK2	1.70115	5.61667e-09			-2.98568
PSMC5	1.69723	1.34438e-11				-2.01318
MLX	2.20668	6.14125e-20				-1.91704
TGFB1			-5,752	5,16E-23
HNF4A			2,399	9,09E-20
CTNNB1			-4,387	1,30E-12
HGF			-4,188	2,36E-12
SP1			-4,651	1,76E-11
HTT			-3,341	9,90E-10
MEF2C			-0,542	5,57E-09
NUPR1			0,744	1,20E-08
YY1			-1,227	3,54E-08
AGT			-4,302	4,27E-08
GDF2			-3,211	5,02E-08
MYCN			0,041	6,34E-08
PPARGC1A			-1,514	1,90E-07
LEP			-3,483	7,15E-07
PAX3			0,173	9,20E-07
NRG1			-2,796	9,41E-07
FGF2			-4,278	2,08E-06
RUVBL2				2,31E-06
NKX2-3			-0,504	2,91E-06
TP73			1,429	4,28E-06
RB1			1,560	5,59E-06
CREB1			-1,465	5,72E-06
KMT2D			-0,760	6,38E-06
CDKN2A			3,408	7,41E-06
SMARCA4			-1,533	8,15E-06
Esrra			-0,577	8,67E-06
TP63			-1,016	9,15E-06
ARNT			-0,764	9,54E-06
WT1			-0,738	1,10E-05
RUNX2			-2,068	1,39E-05
FOXO1			-0,348	1,93E-05
SPDEF			3,698	2,01E-05
FOXM1			-3,181	2,25E-05
HOXA10			2,191	2,37E-05
MAX			-0,508	4,25E-05
EPAS1			-3,290	5,73E-05
NKX3-1				7,20E-05
TWIST1			-3,140	7,79E-05
CCNE1			0,000	8,35E-05
CLOCK				9,37E-05
PTTG1			-0,800	9,83E-05
SP3			-1,203	1,01E-04
HOXA9			0,458	1,01E-04
FGF1			-0,687	1,12E-04
EIF4E			1,500	1,15E-04
SMARCB1			0,672	1,25E-04
PML			0,012	1,40E-04
SREBF1			-1,447	1,55E-04
JUN			-2,052	1,77E-04
PDX1			0,119	1,99E-04
EBF1			0,672	2,06E-04
SMAD3			-4,168	2,50E-04
CEBPA			-0,223	2,62E-04
MTPN			-3,020	2,66E-04
NFYB				2,91E-04
IGF2			-1,288	2,97E-04
GLI1			-4,693	3,17E-04
ERG			-3,211	3,66E-04
MYOCD			-0,136	3,73E-04
ONECUT1				3,76E-04
EGR1			-3,817	4,57E-04
TFAP2A			-0,668	5,40E-04
VHL			1,062	7,58E-04
EP300			-1,921	7,77E-04
TGFB2			-1,535	8,19E-04
HAND2			-0,293	8,20E-04
TEAD3				8,44E-04
FGF4			-2,178	8,83E-04
FLI1			-0,197	9,05E-04
NRG2				1,09E-03
GH1			-0,544	1,31E-03
CREM			0,730	1,43E-03
BACH1			-1,709	1,52E-03
KLF2			2,472	1,55E-03
BDNF			-0,055	1,75E-03
INHBA			-2,184	1,83E-03
DKK1			1,737	1,88E-03
PAX7			0,696	2,20E-03
NOG			2,660	2,28E-03
HDAC5			-0,707	2,42E-03
MED1			-0,227	2,63E-03
FGF19			-0,492	2,67E-03
SREBF2			-1,201	2,69E-03
EGR2			-1,896	2,75E-03
STAT4			0,684	2,79E-03
HOXD10			0,714	3,26E-03
CTGF			-1,747	3,46E-03
JUNB			-2,949	3,51E-03
RUVBL1			-1,961	4,11E-03
ID3			0,114	4,20E-03
SOX2			0,043	4,22E-03
KLF15			-1,857	4,40E-03
AFF4				4,48E-03
PROX1			0,289	4,64E-03
AMH			0,095	4,64E-03
POU5F1			-2,554	4,69E-03
ZMIZ2			-1,958	5,20E-03
MEF2D			-1,373	5,44E-03
NOTCH1			-0,797	5,54E-03
ID2			0,100	5,89E-03
IGF2BP1			-3,000	6,33E-03
TIAL1				6,54E-03
SIX5			-0,632	7,80E-03
MKL2			1,807	8,00E-03
SIRT1			-1,200	8,22E-03
CELF1			-0,421	8,30E-03
E2F8				8,30E-03
E2F2			1,093	9,03E-03
YAP1			-2,789	9,17E-03
PDGFC			-2,947	9,26E-03
SIN3B				9,26E-03
HNF1B			1,520	9,37E-03
KITLG			-3,392	9,88E-03
SIN3A			0,000	1,12E-02
ARNT2			-1,941	1,19E-02
GABPA			-0,314	1,29E-02
SAMD4A				1,33E-02
WISP2			1,114	1,39E-02
ING1			0,742	1,40E-02
MYB			-2,717	1,49E-02
GATA1			-0,087	1,52E-02
TBX5			0,341	1,55E-02
EIF4G1			0,000	1,57E-02
GABPB1				1,57E-02
MLXIPL			2,259	1,59E-02
JAG1			-2,761	1,59E-02
HBEGF			-2,103	1,66E-02
FOSL2			0,082	1,72E-02
SKIL			-0,322	1,72E-02
MKL1			0,391	1,84E-02
HDAC2			0,687	1,99E-02
MYOG			0,954	2,05E-02
FOXP3			2,382	2,08E-02
NFYA			-0,921	2,18E-02
HDAC10				2,25E-02
NACA				2,25E-02
IRF4			-0,831	2,46E-02
BCL6B			-1,387	2,49E-02
NEUROG1			-0,229	2,61E-02
SMAD1			-2,373	2,63E-02
GMNN			1,789	2,64E-02
MYCBP			0,000	2,64E-02
ZNF85			-2,000	2,64E-02
RBCK1			-2,000	2,64E-02
MYT1			1,134	2,68E-02
LYL1			0,374	2,68E-02
MAFG			0,339	2,68E-02
T			-0,816	2,68E-02
IKZF1			1,644	2,93E-02
KMT2A			-0,293	2,94E-02
MAFK			0,298	2,99E-02
GDNF			-0,672	3,05E-02
MTA1			-0,540	3,13E-02
KLF9			-0,552	3,24E-02
PURA			-1,103	3,24E-02
RFX1				3,24E-02
FOSB			-0,077	3,25E-02
NKX2-1			0,374	3,36E-02
ATN1				3,39E-02
ETV7				3,50E-02
RPS14				3,50E-02
GPBP1				3,50E-02
NFIA			-1,777	3,70E-02
MZF1				3,88E-02
SNAI1			-1,209	3,89E-02
BMP15			-1,555	3,94E-02
H2AFX				3,94E-02
TAF4			2,574	3,97E-02
KLF1			-0,917	4,05E-02
TFDP1			-1,172	4,05E-02
PITX2			0,076	4,16E-02
SOX1			1,789	4,41E-02
LTBP4			-0,017	4,51E-02
ZNF91			-2,000	4,51E-02
KDM5A			0,640	4,57E-02
SOX3			1,528	4,73E-02
ANGPT1			-0,518	4,80E-02
DLX4				4,84E-02
BRD8				4,84E-02
HDAC8				4,84E-02
XBP1			-3,236	4,89E-02
JUND			-1,310	4,93E-02
EIF2S1			-0,391	4,93E-02
ZBTB16			-1,812	6,12E-02
SOX9			-2,083	6,32E-02
ATF3			1,855	6,40E-02
GDF9			-1,900	7,10E-02
PDGFB			-3,539	9,32E-02
NOV			2,433	1,01E-01
KLF5			-3,108	1,06E-01
HDAC6			-2,157	1,21E-01
NOTCH3			-2,522	1,48E-01
BMP10			-1,964	1,72E-01
ELK1			-1,806	1,73E-01
MECOM			-2,207	1,85E-01
TGFA			-2,167	2,29E-01
ZBTB7B			-1,990	2,38E-01
NFE2			-2,207	2,50E-01
INHBB			-1,980	3,50E-01
AREG			-2,396	3,93E-01
SP4			-1,969	3,95E-01
ATF2			-2,499	4,02E-01
IRF7			2,035	4,11E-01
PIAS1			-2,449	4,57E-01
GATA3			2,721	1,00E00
SOX7			2,000	1,00E00
PAX1			2,000	1,00E00
ZEB1			1,966	1,00E00
MAF			-1,954	1,00E00
PTF1A			-2,000	1,00E00
NEUROG3			-3,053	1,00E00
ADNP					1.34982
ANKRD1					1.42695
ARID4B						-1.9938
ARID5B					1.69446
ATF7IP						1.77306
BRD2						1.70867
CARM1						-2.15193
CDK7						1.67099
CSRP2					1.31916
DPF2						-1.78349
EZH1					1.29572
GTF2F1						-1.84057
HCFC1						-1.9186
HIRA					-2.50847
HOXB4						1.57972
HOXB7					-2.15951
HSF2						1.78764
ICMT					-3.54241
ING4					1.56921
IRF1					1.58585
JMJD4					-2.83741
KAT7						-2.01187
KDM3B					1.2898
LHX6					-2.31712
LMCD1						1.59038
MED27						-1.63829
MED30					1.35776
MYBBP1A					-2.63323
NCOA1					1.38126
NFYC						-2.0049
PBX2						-1.63054
PEX14						-2.40339
PSIP1						-1.6888
RELA						-2.3716
RFX7					-2.10704
RNF2					1.31891
RXRB						-2.03927
SF1					-3.43165
SMARCD1						-1.66044
SMARCE1						1.66654
SOX15					1.38339
SP100					-3.19133
TAF5L						1.76626
VPS72					-2.08842
ZBTB24						1.90502
ZIC4						1.72936
ZKSCAN1						1.77643
ZNF133					1.3099
ZNF134					-2.82254
ZNF148						-1.93299
ZNF202						2.13521
ZNF274						2.23001
ZNF335						1.58381
ZNF451						1.71821
ZNF664					-2.24939
ZNF7						1.74766
ZNF740					1.30333
ZSCAN26						1.65142
ACTL6A	-1.56629	1.50084e-06
ACTN2	-1.69729	6.95552e-08
AEBP2	-1.64921	7.55931e-06
AIP	2.67164	1.41043e-22
AR	24.0813	2.6861e-59
ARHGAP35	2.37366	1.077e-24
ATF5	-5.06923	3.68657e-10
ATF6B	-1.60871	1.6743e-07
BARX2	-3.78172	2.51998e-05
BATF3	2.81958	3.41704e-09
BAZ1A	-2.00504	3.13918e-07
BCOR	-1.95804	1.52611e-10
CAMTA2	1.66599	2.10285e-06
CBX7	4.93432	6.78356e-31
CBX8	-1.96726	0.000172276
CDIP1	1.75474	4.68489e-08
CENPK	1.71823	4.44507e-05
CERS2	-2.37671	0
CERS4	-2.46005	6.49836e-12
CHD1	-1.83095	9.64156e-07
CHRAC1	-1.94847	8.67258e-10
CIAO1	1.52444	6.75982e-06
CITED1	-3.22581	6.0766e-11
CITED2	1.71889	2.74867e-05
COPS2	1.87272	1.59797e-08
COPS5	1.89695	4.98258e-12
CREB3L4	3.57888	5.65828e-10
CREBZF	-1.82098	3.8184e-07
CSDE1	2.79942	2.89713e-24
CSRP3	-5.7726	5.97167e-12
CUX2	-2.14564	7.54721e-07
DBX1	-2.63708	0.000328541
DDX17	-1.87359	2.48212e-08
DEAF1	2.62661	3.72699e-21
DMRT2	-2.35776	7.42141e-12
DMTF1	-1.97057	2.90395e-08
DNAJC2	-1.72637	3.10384e-05
DTX4	-2.69213	0
E2F5	-3.38747	3.15392e-08
EBF3	-2.10698	1.33017e-08
EDF1	2.10096	2.1579e-12
ELF4	-2.60598	1.65169e-12
EN1	1.7888	0.00111219
ENSSSCG00000000152	-3.05151	0
ENSSSCG00000001611	-2.01444	1.31795e-11
ENSSSCG00000002741	3.59542	1.96889e-33
ENSSSCG00000002935	-2.45956	4.84569e-15
ENSSSCG00000003521	4.78303	1.31175e-16
ENSSSCG00000003555	-1.89314	1.87961e-12
ESRRB	-2.53038	8.22278e-08
FOXN3	1.69255	2.58603e-07
GATA6	-2.76469	1.44208e-07
GLI2	-2.13081	7.92342e-10
GPS2	2.33277	5.27864e-17
GTF2IRD1	-3.04686	5.2109e-15
GULP1	-1.586	0.000553282
HELLS	-3.50975	4.21622e-17
HEY1	-1.89845	2.76594e-05
HINFP	2.12668	2.56018e-11
HLX	-1.57424	0.000582407
HNF1A	-2.68988	2.53494e-06
HOXA4	-2.58334	5.19161e-07
HOXA6	-2.06687	8.24616e-06
HOXB2	-1.63127	0.00255887
HOXB3	-1.72982	0.00165942
HOXC4	-2.71004	5.15325e-07
HOXD1	8.27013	2.24553e-30
HOXD8	3.15477	7.03494e-32
HOXD9	1.91532	4.22904e-08
HSF4	2.91466	5.4952e-10
IKZF2	2.05835	0.000374267
INO80	-1.52931	0.000252178
IRF6	-1.6564	0.00684438
KCNIP3	-2.14005	3.57489e-10
L3MBTL2	1.86567	3.17325e-10
LDB1	-1.50736	2.57489e-06
MED7	1.5783	2.2839e-06
MEIS3	-1.76968	3.36798e-07
MEN1	2.27933	1.27498e-13
MLXIP	5.66915	6.60961e-55
MORF4L1	1.74348	3.33063e-11
MSL3	1.61075	1.07175e-09
MSX1	-2.93145	5.22289e-11
MYSM1	-2.64104	1.0747e-13
NFAT5	-2.83898	5.15323e-11
NFATC4	-3.45474	9.98932e-30
NFIB	-2.04708	8.02309e-10
NFIL3	5.31921	4.21598e-40
NFKB2	1.85058	5.65262e-10
NOTO	1.72677	8.85862e-06
NPM1	-2.10469	2.79372e-10
NR1H2	2.6859	1.6127e-34
NR1H3	1.76179	1.75639e-07
NR2C1	-2.26295	6.66134e-15
NR6A1	5.18586	5.51382e-11
NRF1	-1.77227	2.29181e-06
OSR2	2.16638	6.78366e-07
PBX3	7.29133	8.66288e-69
PEG3	-2.57674	8.92619e-14
PFDN5	2.57304	2.13499e-18
PIR	2.46079	6.5126e-09
PITX3	-1.58314	0.000813608
PPARG	-1.7827	0.00204061
PRDM11	-5.62941	9.97266e-13
PRDM5	-3.39967	2.00876e-08
PRRX2	-3.37863	9.83422e-16
RARA	-1.76236	2.22182e-09
RARG	1.76661	6.63515e-07
RIPK3	-1.53507	0.00071233
RNF14	2.36082	8.23658e-19
RNF4	-1.74153	1.14452e-08
RORA	2.00292	2.22457e-05
RXRG	14.9841	2.06324e-51
SAP30BP	-2.01409	1.02929e-10
SCML2	-2.85449	6.648e-10
SIX2	8.17135	4.43871e-38
SIX4	1.92621	5.30256e-06
SIX6	-14.1873	4.73673e-14
SMAD5	-2.13074	1.6317e-08
SMAD6	-2.67375	9.4065e-10
SMAD9	-2.08468	3.87644e-07
SMARCA1	-2.02978	8.72635e-14
SMARCA5	-2.08672	4.61603e-09
SMARCAD1	-2.30319	3.8644e-11
SMARCD3	1.77994	1.18404e-11
SPI1	-1.82347	2.7562e-07
SS18	-2.17715	1.07385e-10
SYCP3	1.72941	1.60529e-05
TADA1	-1.82571	4.81911e-09
TBX15	1.63911	1.18633e-05
TBX18	-1.60379	0.000985174
TBX3	-1.83887	0.000512185
TCF7L1	-1.57511	7.66327e-06
TDP2	1.52797	4.57779e-05
THAP11	2.34109	6.53123e-18
THAP3	1.92615	3.76379e-08
THAP9	-1.73892	9.4361e-07
THRA	1.75441	3.21374e-08
TMF1	-1.52541	0.000191268
TRIM32	1.81361	3.09682e-09
TSC22D2	-1.50414	0.000522431
TULP3	-1.63323	8.03318e-05
UBE2L3	1.60075	5.70549e-08
UBP1	2.11759	6.4032e-18
USF2	3.04438	5.78867e-30
USP21	2.22035	4.55613e-13
USP27X	1.59074	0.00210036
WDHD1	-2.031	5.38693e-08
ZBED5	-1.60813	1.53684e-05
ZBTB44	3.48156	3.08121e-31
ZBTB48	1.72459	2.88393e-08
ZFP62	-1.59765	0.000297952
ZFP64	2.23362	5.40251e-09
ZHX1	1.77814	1.20159e-07
ZIC1	2.25422	1.94061e-06
ZIC3	-7.01314	1.14999e-06
ZNF112	-2.05867	7.90976e-08
ZNF154	-1.9839	2.41341e-10
ZNF165	1.68693	0.00260211
ZNF182	-1.67881	0.000624239
ZNF217	-1.67431	0.00252215
ZNF25	-1.65981	6.30326e-06
ZNF263	-1.58216	3.1374e-06
ZNF268	-3.79914	7.10166e-19
ZNF287	-1.64304	0.000309622
ZNF32	1.9483	7.84136e-12
ZNF333	-1.50325	0.000129056
ZNF382	-1.52425	0.00227729
ZNF389	-2.59324	3.02947e-07
ZNF397	-2.5936	7.2512e-10
ZNF410	1.92673	9.08366e-11
ZNF473	-2.18388	3.31865e-06
ZNF501	1.54883	0.00719719
ZNF516	1.73428	2.01991e-06
ZNF572	-1.87189	6.90748e-05
ZNF576	-1.80717	0.000136463
ZNF585B	-1.66483	0.00055629
ZNF605	-2.42445	4.91061e-07
ZNF606	-2.14068	8.548e-08
ZNF618	-1.54064	0.00354035
ZNF629	-1.58297	2.26045e-05
ZNF652	2.04089	6.82929e-10
ZNF655	-1.73523	9.73015e-07
ZNF662	-3.89461	3.40271e-13
ZNF687	1.98588	1.08403e-12
ZNF689	-2.14649	6.47648e-11
ZNF75D	1.61087	6.20049e-08
ZNF770	-1.80025	2.68716e-05
ZNF789	-1.54925	2.84955e-05
ZNF792	-1.90056	1.20588e-06
ZNF827	-4.00203	2.85987e-22
ZSCAN12	-1.66987	5.60077e-05
ZSCAN4	-1.69288	0.00014136
ZSCAN9	-4.6657	2.66872e-12
ZXDC	1.57433	2.59254e-06
ENSSSCG00000003715	-1.87113	3.45856e-06
ENSSSCG00000003741	-1.7152	1.33564e-06
ENSSSCG00000003981	3.05444	1.88595e-13
ENSSSCG00000003985	-2.09702	9.18208e-08
ENSSSCG00000003986	-1.86803	4.50098e-09
ENSSSCG00000003989	-2.36627	6.4693e-07
ENSSSCG00000004196	-1.53026	2.245e-05
ENSSSCG00000004645	-1.57069	0.00021361
ENSSSCG00000004856	3.66211	5.07529e-15
ENSSSCG00000005399	-1.89449	4.5731e-10
ENSSSCG00000006346	-1.84341	2.36035e-06
ENSSSCG00000008222	2.10784	8.44788e-20
ENSSSCG00000008860	1.56588	4.45367e-07
ENSSSCG00000008909	1.65325	0.00011439
ENSSSCG00000009422	1.56037	6.37559e-06
ENSSSCG00000009655	-2.09628	4.50911e-07
ENSSSCG00000010110	2.01959	4.14164e-11
ENSSSCG00000010493	2.06655	4.61502e-09
ENSSSCG00000010775	-5.49415	6.9472e-07
ENSSSCG00000011048	2.26082	7.27798e-10
ENSSSCG00000011304	-1.7544	6.8043e-06
ENSSSCG00000011620	-1.60884	1.56208e-05
ENSSSCG00000012732	-1.99572	5.00965e-09
ENSSSCG00000012745	-9.16942	1.31561e-60
ENSSSCG00000013155	2.47192	6.17907e-17
ENSSSCG00000013384	2.38666	2.42112e-08
ENSSSCG00000013397	2.5516	1.26396e-11
ENSSSCG00000013554	1.86884	4.29599e-11
ENSSSCG00000013715	-1.81905	1.64134e-06
ENSSSCG00000013742	3.24461	1.07375e-23
ENSSSCG00000013743	1.57898	2.26123e-05
ENSSSCG00000013862	-1.57667	1.96356e-05
ENSSSCG00000014233	-13.3896	1.15713e-10
ENSSSCG00000015757	-2.84439	6.67579e-10
ENSSSCG00000016461	-1.91661	3.59336e-09
ENSSSCG00000016690	-1.85601	0.000201532
ENSSSCG00000017046	-1.52418	0.000720703
ENSSSCG00000017402	2.00107	6.72299e-12
ENSSSCG00000017904	5.74001	6.25999e-37
FC: Fold-Change
Z-score: reflects the activation state of predicted transcriptional regulators. It is based on the experimentally observed gene expression, and on literature‐derived regulation direction information, which can be either “activating” or “inhibiting”
RIF1 (z)extreme scores identify those transcription factors that are consistently most differentially co-expressed with highly abundant and highly DE genes. Bootstrap 95% and 99% confidence intervals for RIF1 z-scores:-3.221/1.2714 and -2.0046/1.6018, respectively.
RIF2(z)extreme scores identify transcription factors with the most altered ability to predict the abundance of DE genes. Bootstrap 95% and 99% confidence intervals for RIF2 z-scores: -2.1617/1.5700 and -1.6247/2.0756, respectively.
