# Supplementary material for: Developmental Stage, Muscle and Genetic Type Modify Muscle Transcriptome in Pigs: Effects on Gene Expression and Regulatory Factors Involved in Growth and Metabolism
Source: PLoS One. 2016 Dec 9;11(12):e0167858. doi: 10.1371/journal.pone.0167858 (PMC5148031; doi:10.1371/journal.pone.0167858)
Supplement: S4 Table — (XLSX) [file pone.0167858.s004.xlsx]

## Sheet: S4
S4 Table - Differentially expressed genes conditional on genetic type (Iberian (IB) vs Duroc X Iberian (IBxDU)) at birth and at growing stages.
Birth						Growing
Feature ID	Associated Gene Name	Fold change	P-value	RPKM in IB	RPKM in IBxDU	Feature ID	Associated Gene Name	Fold change	P-value	RPKM in IB	RPKM in IBxDU
ENSSSCG00000013730	KLF1	-25.6069	0.00424482	0.655321	0.0181859	ENSSSCG00000005752	BLG	-389.233	1.93754e-05	1.99399	0
ENSSSCG00000006431	SPTA1	-25.2911	0.000704092	0.512206	0.0152377	ENSSSCG00000006933	CLCA1	-65.119	2.44599e-07	0.807408	0.0300296
ENSSSCG00000011334		-24.2201	0.00098674	1.18409	0.163892	ENSSSCG00000030271		-14.5037	0.00144768	1.06484	0.10703
ENSSSCG00000003051	CD177	-19.775	0.000715434	1.43684	0.062386	ENSSSCG00000002847	GPT2	-7.33533	9.86991e-05	0.782097	0.149383
ENSSSCG00000013415	AZU1	-19.7568	0.00276488	4.5462	0.198409	ENSSSCG00000022060	RASSF9	-5.04484	1.1128e-05	0.850893	0.266948
ENSSSCG00000017358	SLC4A1	-19.0763	0.000119304	2.44009	0.120131	ENSSSCG00000026706		-4.90111	0.00418496	1.75233	0.531072
ENSSSCG00000023733		-17.4012	0.000179158	22.6342	1.1286	ENSSSCG00000021340	CTSF	-4.77541	3.57937e-05	4.37034	1.49102
ENSSSCG00000017637	MPO	-17.14	0.00311948	1.70357	0.0896223	ENSSSCG00000015249	ADAMTS8	-4.4919	7.89374e-06	9.46212	3.34612
ENSSSCG00000028664		-16.6629	0.000192555	24.8085	1.34884	ENSSSCG00000003459	CELA2A	-4.47003	9.60999e-06	2.29279	1.03205
ENSSSCG00000013417	PRTN3	-13.9619	0.00162038	3.44214	0.490486	ENSSSCG00000000687	CD4	-4.37732	3.17937e-07	2.24086	0.716869
ENSSSCG00000001735	RHAG	-12.5555	0.00303704	0.578746	0.0757347	ENSSSCG00000008985	SOWAHB	-4.13917	0.000128932	2.99694	1.1371
ENSSSCG00000009046	CH242-197H16.1	-12.5404	0.00104101	1.39757	0.0973463	ENSSSCG00000024305	MT3	-3.9578	0.00204589	0.75552	0.556797
ENSSSCG00000006492	BGLAP	-12.2608	0.000538477	8.93348	1.41025	ENSSSCG00000005431		-3.85748	2.30476e-05	0.998928	0.368528
ENSSSCG00000003099	PGLYRP	-10.2877	0.000569641	2.81345	0.24598	ENSSSCG00000015368	HDAC9	-3.70219	0.000223673	3.11631	1.43669
ENSSSCG00000029879	LTF	-10.2752	0.000230064	5.22303	0.472527	ENSSSCG00000029444		-3.50825	3.66069e-05	1.38178	0.581216
ENSSSCG00000006655	CIART	-10.1189	3.64434e-07	16.7021	1.56274	ENSSSCG00000023098		-3.41674	0.00479209	16.8258	7.06813
ENSSSCG00000025317		-9.79691	0.00135491	0.542341	0.0476164	ENSSSCG00000014843	CHRDL2	-3.38585	0.000126614	2.8812	1.2522
ENSSSCG00000005981	FBXO32	-9.3186	1.37918e-07	11.1087	1.3158	ENSSSCG00000006717	PHGDH	-3.3658	0.00183733	3.16681	1.39172
ENSSSCG00000007436	MMP9	-8.75032	0.00365422	2.81819	0.276261	ENSSSCG00000001032	H3F3B	-3.30733	0.00100943	1.3636	0.619453
ENSSSCG00000027237	GATA1	-8.70143	0.00413571	0.686579	0.0879818	ENSSSCG00000007569	GRIFIN	-3.25322	0.00129073	1.10243	0.497654
ENSSSCG00000029130	ELANE	-8.47392	0.00174838	2.07104	1.51556	ENSSSCG00000001134		-3.19213	2.54477e-06	14.7923	6.84547
ENSSSCG00000027762	CU633166.1	-8.44881	2.47765e-07	2.65976	0.378038	ENSSSCG00000029515	PON3	-3.06119	0.00863081	3.23304	1.58717
ENSSSCG00000005385	NOR-1	-7.47512	8.93346e-06	31.9628	4.21692	ENSSSCG00000020781		-2.95012	0.00017888	0.865549	0.472772
ENSSSCG00000013575	RETN	-7.33032	0.0063594	2.44605	0.297554	ENSSSCG00000007025		-2.94094	0.000153264	0.61289	0.330011
ENSSSCG00000006588	S100A9	-6.52313	0.0018547	22.083	3.09241	ENSSSCG00000016448	KCNH2	-2.93057	3.47328e-05	7.3337	3.68307
ENSSSCG00000004714	EPB42	-6.38752	0.00391666	0.875951	0.125495	ENSSSCG00000027929		-2.92492	0.000545654	1.13429	0.610705
ENSSSCG00000029669		-6.31758	0.00130807	0.539745	0.0859475	ENSSSCG00000014798	ART5	-2.83638	0.000748604	9.26257	5.08359
ENSSSCG00000022258		-6.13827	0.00270704	4.66256	0.757641	ENSSSCG00000021159	SNCG	-2.74552	0.00151215	0.817678	0.466379
ENSSSCG00000006590	S100A8	-6.02403	0.00199404	10.6044	1.64813	ENSSSCG00000003400		-2.70188	1.26277e-05	13.912	7.99401
ENSSSCG00000006589	S100A12	-5.61102	0.00188641	9.06649	1.49144	ENSSSCG00000007748	PSPH	-2.69205	0.000936327	7.07087	3.86451
ENSSSCG00000031039	CH242-138G12.1	-5.57457	0.000103269	13.6088	2.40405	ENSSSCG00000026852	NPPC	-2.68391	0.000799259	0.564542	0.351323
ENSSSCG00000021745	ERMAP	-5.10531	0.00430288	0.617395	0.162196	ENSSSCG00000005287	PSAT1	-2.6831	0.00167613	2.78773	1.58236
ENSSSCG00000030799	KLHL38	-4.90492	0.00209553	7.59218	1.50738	ENSSSCG00000029058		-2.6824	0.000102149	15.8075	8.97188
ENSSSCG00000009336		-4.84789	0.0011918	1.14098	0.386775	ENSSSCG00000009534	BIVM	-2.66185	0.00228913	1.48267	0.860137
ENSSSCG00000005221	SPATA6L	-4.82619	0.00135215	0.52709	0.288814	ENSSSCG00000023999		-2.6615	0.000211269	8.98095	5.35587
ENSSSCG00000000289	NFE2	-4.6052	0.00680017	0.844243	0.161089	ENSSSCG00000031039	CH242-138G12.1	-2.65939	0.00163171	2.28399	1.28645
ENSSSCG00000001682	DLK2	-4.59271	0.00761078	0.637347	0.207647	ENSSSCG00000017295	KCNH6	-2.65789	0.000353149	0.964518	0.525159
ENSSSCG00000030165	MAFF	-4.35055	0.00157969	78.3731	17.4852	ENSSSCG00000025592	TP63	-2.60946	0.000122405	5.60332	3.85496
ENSSSCG00000028367		-4.26988	0.00359136	3.59442	0.915231	ENSSSCG00000015617	G0S2	-2.6039	0.00113128	12.2918	7.00234
ENSSSCG00000007977	HBM	-4.07483	0.00184191	14.629	3.30385	ENSSSCG00000002406		-2.59545	0.00115065	10.3239	6.12539
ENSSSCG00000022049		-4.0325	0.00450752	2.16367	0.475669	ENSSSCG00000009882	OAS1	-2.57932	0.00539056	7.56498	4.6828
ENSSSCG00000022060	RASSF9	-3.79824	0.00216538	0.970678	0.270066	ENSSSCG00000008115	MAL	-2.56832	0.00194483	0.576485	0.397835
ENSSSCG00000029557	NFATC1	-3.73801	4.12885e-06	2.6812	0.948024	ENSSSCG00000004150	HEBP2	-2.56098	0.000200791	1.01988	0.603878
ENSSSCG00000008045	BRICD5	-3.57804	0.00434117	0.511257	0.128594	ENSSSCG00000029990	PBD-2	-2.49812	0.00282184	6.169	3.51854
ENSSSCG00000014798	ART5	-3.55035	0.0010514	7.38131	2.78397	ENSSSCG00000030099		-2.49683	0.000650495	0.771167	0.486401
ENSSSCG00000009811		-3.45465	0.00606756	1.59445	2.67361	ENSSSCG00000009059	MGST2	-2.46808	0.000132146	15.7763	9.36913
ENSSSCG00000027745	ABCG1	-3.36994	0.000654545	0.682686	0.42511	ENSSSCG00000022989	ZNF704	-2.43409	0.000269071	2.11151	1.37142
ENSSSCG00000025532	CACNG7	-3.32873	0.00702836	0.622294	0.196783	ENSSSCG00000011461	LRTM1	-2.43235	0.00450376	0.694709	0.434149
ENSSSCG00000007552		-3.23977	0.00230146	9.10788	2.63658	ENSSSCG00000012408	NHSL2	-2.43114	0.000563484	0.573886	0.371976
ENSSSCG00000016792	FAM134B	-3.23604	0.000221661	20.7964	6.65442	ENSSSCG00000006864	CDC14A	-2.42808	0.000605104	2.18322	2.02251
ENSSSCG00000011264	CSRNP1	-3.21411	0.00558381	23.0222	7.38535	ENSSSCG00000012546		-2.42407	0.00338058	0.512714	0.345465
ENSSSCG00000006036	ABRA	-3.14437	0.000101332	287.98	93.0088	ENSSSCG00000003147		-2.41858	0.000395815	1.65366	1.01372
ENSSSCG00000002383	FOS	-3.14278	0.00870257	126.372	39.49	ENSSSCG00000022983		-2.4005	0.000336768	14.4539	8.66733
ENSSSCG00000029449	PRG4	-3.09563	0.00257911	0.894438	0.342034	ENSSSCG00000024021		-2.40036	0.000120734	4.02256	2.52286
ENSSSCG00000005857	CYSRT1	-3.07719	0.000659923	0.933594	0.421947	ENSSSCG00000007383	TOMM34	-2.37562	0.000104104	5.5834	3.45728
ENSSSCG00000029388		-3.06022	0.00754123	1.03619	0.321079	ENSSSCG00000003201	ATF5	-2.36905	0.00968337	17.497	10.1958
ENSSSCG00000000791	PDZRN4	-3.04232	0.00525908	0.920074	0.448983	ENSSSCG00000004596	LIPC	-2.34478	0.00170164	0.878395	0.602806
ENSSSCG00000024210		-3.00197	0.00128396	1.38868	0.807058	ENSSSCG00000026850	MMRN2	-2.33189	0.000347713	7.4509	4.76771
ENSSSCG00000005423		-2.94741	0.000214554	1.26393	0.453053	ENSSSCG00000009203	SNCA	-2.32386	0.00496832	0.511457	0.309177
ENSSSCG00000017884	TEKT1	-2.94547	0.00200233	1.24573	0.466817	ENSSSCG00000000252	KRT8	-2.31212	0.0032898	1.77821	1.12511
ENSSSCG00000003101	HIF3A	-2.8038	0.00419215	8.82891	3.42388	ENSSSCG00000030395	ASB5	-2.28063	0.000716133	118.262	79.6395
ENSSSCG00000017934	CLDN7	-2.80105	0.00200779	3.98524	1.45564	ENSSSCG00000010974	CNTFR	-2.26994	0.00501675	44.2505	26.3527
ENSSSCG00000000113	SLC16A8	-2.79563	0.00708249	1.25414	0.49463	ENSSSCG00000001093	ACOT13	-2.25835	0.000200012	36.9933	25.6272
ENSSSCG00000010853	EPHX1	-2.75347	0.000455899	34.1497	13.8251	ENSSSCG00000005171	PLIN2	-2.24992	0.000502156	16.3056	10.7886
ENSSSCG00000026146	GALNT5	-2.72418	0.00266426	0.854152	0.348314	ENSSSCG00000021822		-2.23415	0.00106625	1.00859	0.690048
ENSSSCG00000011106	CREB	-2.69152	0.00229929	29.9489	11.9131	ENSSSCG00000006821	GSTM3	-2.23201	0.00616023	0.8041	0.553559
ENSSSCG00000016448	KCNH2	-2.66057	0.00931905	5.14533	1.75029	ENSSSCG00000030287	NT5DC3	-2.22982	0.000779009	3.60565	2.50077
ENSSSCG00000009053	RNF150	-2.63554	0.00102114	2.77265	1.44695	ENSSSCG00000001079	E2F3	-2.22131	0.00435538	1.85126	1.27793
ENSSSCG00000003647		-2.62602	0.00339733	57.4021	22.7263	ENSSSCG00000011511	FRMD4B	-2.21875	0.000567582	1.83717	1.27369
ENSSSCG00000026754	ATCAY	-2.61742	0.000982206	1.88032	2.369	ENSSSCG00000009211	PYURF	-2.20759	0.000432568	57.9717	39.5387
ENSSSCG00000014083	ANKDD1B	-2.61336	0.00188789	0.975037	0.635175	ENSSSCG00000006352	MPZ	-2.19924	0.00122681	10.9005	7.35693
ENSSSCG00000029981		-2.61288	0.00582621	0.712958	0.266424	ENSSSCG00000022009	AADC	-2.19181	0.00339227	0.760198	0.771908
ENSSSCG00000015766		-2.60601	0.00540223	0.648078	0.381575	ENSSSCG00000009364	FREM2	-2.17765	0.00300227	1.31498	0.909451
ENSSSCG00000004387	FOXO3A	-2.59521	0.000261284	13.7471	5.32217	ENSSSCG00000015986	HOXD1	-2.17577	0.00541052	2.51543	1.78913
ENSSSCG00000021650		-2.58283	0.00249608	29.5406	11.6258	ENSSSCG00000017868		-2.16343	0.00351342	79.5538	52.2782
ENSSSCG00000011403	NAT6	-2.57654	0.00977244	1.84036	0.974109	ENSSSCG00000013551	C3	-2.15636	0.00109701	2.02576	1.40901
ENSSSCG00000017980	ALOX12B	-2.57187	0.00578417	0.800257	0.362683	ENSSSCG00000020876		-2.14457	0.00344391	0.880238	0.601814
ENSSSCG00000030134		-2.5265	0.00371024	38.9847	15.361	ENSSSCG00000017448	KRT19	-2.1374	0.00412299	1.36643	0.934593
ENSSSCG00000002279	GPX2	-2.51852	0.000791088	6.44704	2.69487	ENSSSCG00000004305	RARS2	-2.13723	0.00439077	2.64578	1.9059
ENSSSCG00000030082		-2.45244	0.00133942	1.41538	0.732617	ENSSSCG00000022394		-2.133	0.00216081	4.33793	3.01735
ENSSSCG00000030303	ACHE	-2.4421	0.00344152	11.1737	4.65952	ENSSSCG00000021638	NEU3	-2.13104	0.00099937	7.30173	5.09023
ENSSSCG00000027684	TRIM63	-2.41917	0.000528163	95.1966	42.0421	ENSSSCG00000012268	RGN	-2.12744	0.00711042	0.51902	0.363697
ENSSSCG00000025614		-2.36607	0.00256172	1.45461	0.823939	ENSSSCG00000020707	TNFRSF11B	-2.1191	0.00849078	2.64208	1.96321
ENSSSCG00000016751	GCK	-2.35657	0.00202931	3.54704	1.68965	ENSSSCG00000027374	C1orf50	-2.11586	0.000629981	15.3446	10.6824
ENSSSCG00000030395	ASB5	-2.33082	0.00360591	83.8054	35.1206	ENSSSCG00000012805	SPRY3	-2.10546	0.00838686	0.672447	0.46863
ENSSSCG00000004856	NFATC1	-2.31938	0.000871001	9.11254	10.1351	ENSSSCG00000029215		-2.10096	0.00775262	0.663036	0.520857
ENSSSCG00000027368	CTSF	-2.31777	0.000656837	40.1537	18.1868	ENSSSCG00000029715	OLFM1	-2.10024	0.002127	6.05145	4.51508
ENSSSCG00000016074		-2.30054	0.00377118	2.37312	1.4095	ENSSSCG00000027446		-2.07609	0.00944254	6.40302	4.21304
ENSSSCG00000011499	LRIG1	-2.29707	0.000580969	27.1107	12.423	ENSSSCG00000006051		2.21288	0.00862084	0.37192	1.3114
ENSSSCG00000004980	THSD4	-2.29692	0.00125873	3.7782	4.44471	ENSSSCG00000025644	PCD1A	2.21585	0.00509945	0.364171	1.24448
ENSSSCG00000027550	PLCD1	-2.29372	0.000520092	18.1094	8.65037	ENSSSCG00000010370	ANXA8	2.22385	0.00621719	0.700227	2.36678
ENSSSCG00000025592	TP63	-2.29119	0.0036873	7.56849	5.94813	ENSSSCG00000013892	KCNN1	2.29373	0.00259427	0.993132	3.13933
ENSSSCG00000015333	ASB4	-2.28874	0.00911918	13.4332	6.58556	ENSSSCG00000009361	POSTN	2.31584	0.00442969	0.492808	1.78641
ENSSSCG00000007774	CTF1	-2.28413	0.00675713	4.10973	4.30738	ENSSSCG00000028137		2.33274	0.00536081	0.632022	2.37683
ENSSSCG00000028911	COLQ	-2.26676	0.00760824	9.12038	5.01838	ENSSSCG00000021164		2.34862	0.00511282	4.03015	14.8264
ENSSSCG00000025240	DDIT4L	-2.25857	0.00503902	154.54	69.4547	ENSSSCG00000007717	WBSCR27	2.47917	0.00760495	0.248613	0.882612
ENSSSCG00000015436	CCDC71L	-2.25749	0.009356	1.40401	1.50347	ENSSSCG00000030876	RBP5	2.56719	0.00915648	0.264098	1.21796
ENSSSCG00000011397	SLC38A3	-2.24671	0.00156057	18.2406	9.54464	ENSSSCG00000016288	CHRNG	2.91213	0.00430037	0.111465	0.534703
ENSSSCG00000009742	ULK1	-2.23567	0.00438103	28.1241	15.1808	ENSSSCG00000011414	CISH_TV2	3.00093	0.00375483	17.2781	71.4591
ENSSSCG00000010948	CTSL	-2.22926	0.00655856	2.535	1.15201	ENSSSCG00000023440		3.1192	0.00502568	0.553142	2.69689
ENSSSCG00000023806	LRRN1	-2.20385	0.00627053	3.46803	1.59763	ENSSSCG00000024919		3.63069	0.00536188	0.253147	1.22558
ENSSSCG00000023659		-2.20002	0.00408955	3.3482	1.71333	ENSSSCG00000006403	CRP	4.03305	0.00960942	0.0918759	0.5097
ENSSSCG00000014436	ARHGEF37	-2.17106	0.00296073	3.03868	2.46658	ENSSSCG00000021574		4.06927	0.00867782	0.162545	1.16108
ENSSSCG00000017933	SLC2A4	-2.1609	0.00132025	86.7978	42.2306	ENSSSCG00000006116	SLC26A7	4.50718	0.0003579	0.758892	2.26761
ENSSSCG00000027396		-2.15311	0.00465561	23.9133	13.5319	ENSSSCG00000027332	IGKV-11	5.44874	0.00938548	0.514654	4.96203
ENSSSCG00000003644		-2.14736	0.000874562	336.46	168.53	ENSSSCG00000010411		5.97805	1.83286e-08	0.0858402	0.871193
ENSSSCG00000021112		-2.13793	0.00904077	0.817397	0.456371	ENSSSCG00000030198	ENV	6.0665	1.36364e-08	0.142456	1.30601
ENSSSCG00000001485		-2.09995	0.00176727	45.6823	23.082	ENSSSCG00000024048		10.9085	2.82366e-09	0.0710903	1.17572
ENSSSCG00000004729	GANC	-2.09755	0.00789516	8.90821	6.65632	ENSSSCG00000008232		13.2658	4.02388e-08	0.636933	13.3609
ENSSSCG00000015545	GLUL	-2.09746	0.00488491	481.055	233.549	ENSSSCG00000028235		15.8048	7.63804e-05	0.81353	16.5358
ENSSSCG00000002852	PLEKHF1	-2.08512	0.00925353	16.3695	7.638	ENSSSCG00000023287		21.1141	5.2738e-05	1.54841	34.9113
ENSSSCG00000013248	LRP4	-2.07108	0.00295353	5.42261	2.76792	ENSSSCG00000001906	CYP1A1	35.5534	3.60795e-10	0.0917121	5.40274
ENSSSCG00000024045		-2.05339	0.00757863	30.7062	16.6073	ENSSSCG00000026923		88.3669	1.62553e-23	0.064578	9.23602
ENSSSCG00000027969	AHNAK	-2.04716	0.00225385	41.6553	20.4395
ENSSSCG00000004255	VGLL2	-2.00715	0.00463617	80.2582	42.5048
ENSSSCG00000028530	TMEM52	-1.97646	0.00595473	168.358	141.546
ENSSSCG00000017983	PER1	-1.97363	0.00721786	73.2569	37.8783
ENSSSCG00000004603	RFX7	-1.97223	0.00516055	7.52018	3.89398
ENSSSCG00000013020	MAP4K2	-1.97068	0.00482678	1.71284	1.01033
ENSSSCG00000023915	SLC2A4	-1.96972	0.008026	15.6915	8.67061
ENSSSCG00000012841	ATGL	-1.96718	0.00257992	119.133	63.3421
ENSSSCG00000006690	NUDT17	-1.94807	0.00889105	5.07518	3.97586
ENSSSCG00000010532	LOXL4	-1.91285	0.00944	4.42591	2.39399
ENSSSCG00000016331	RAMP1	-1.91231	0.00615422	286.381	170.052
ENSSSCG00000027628	IL6R	-1.91004	0.00851332	6.07631	3.29303
ENSSSCG00000004931	IGDCC4	-1.88674	0.00812229	17.2469	10.4673
ENSSSCG00000014802	NUMA1	-1.87703	0.00350371	42.312	24.7201
ENSSSCG00000008046	PGP	-1.83135	0.00502842	155.874	92.9063
ENSSSCG00000017169	SEC14L1	-1.82691	0.00379416	40.9895	29.516
ENSSSCG00000011272		-1.81437	0.00727059	619.738	347.719
ENSSSCG00000020915	P4HA2	1.7896	0.00969347	14.8307	30.4192
ENSSSCG00000015504	CACYBP	1.79473	0.00799422	36.9333	69.5388
ENSSSCG00000004691	EIF3J	1.79875	0.00716333	51.2857	95.538
ENSSSCG00000008377	CCT4	1.80031	0.00627819	59.7275	113.131
ENSSSCG00000008800	TMEM33	1.82392	0.00843973	6.71874	13.2706
ENSSSCG00000029150	FXN	1.86008	0.0094545	5.47535	10.8541
ENSSSCG00000016982		1.87853	0.00302539	50.5699	105.658
ENSSSCG00000015832	MAK16	1.87881	0.00652914	10.4216	20.3816
ENSSSCG00000021164		1.88477	0.00503017	10.0593	22.0535
ENSSSCG00000011421	MANF	1.89359	0.00616619	27.5883	52.9832
ENSSSCG00000013475	NCLN	1.90415	0.00680814	11.4931	23.0955
ENSSSCG00000026761	CCT8	1.91157	0.00375384	56.066	113.19
ENSSSCG00000028420	EIF4E	1.92062	0.00718223	13.4232	26.7028
ENSSSCG00000014292	HSPA4	1.93115	0.00429195	25.203	51.6725
ENSSSCG00000004342	NDUFAF4	1.94196	0.00772343	6.93481	14.246
ENSSSCG00000006830		1.96759	0.00400966	51.8502	109.612
ENSSSCG00000000843	TXNRD1	1.96768	0.00772941	22.4157	47.6934
ENSSSCG00000002760	NIP7	1.96786	0.00922699	5.46526	11.0084
ENSSSCG00000002535	HSP90AA1	1.97783	0.00513983	259.317	548.171
ENSSSCG00000017693	AATF	1.98639	0.00642556	5.74214	11.983
ENSSSCG00000011518	SHQ1	1.99143	0.00356428	2.01438	4.50208
ENSSSCG00000015796	PDLIM3	2.00457	0.00268384	366.778	886.72
ENSSSCG00000001041	PAK1IP1	2.00471	0.0073322	14.9894	30.9121
ENSSSCG00000030260	PFN2	2.02524	0.00185539	25.0912	59.8029
ENSSSCG00000009622	POLR3D	2.0521	0.00231638	18.9383	40.129
ENSSSCG00000027846	RRP15	2.05729	0.00415131	16.9873	36.2915
ENSSSCG00000001504	WDR46	2.06818	0.00527216	5.3313	11.5413
ENSSSCG00000006935	CLCA2	2.0851	0.00919844	0.797758	1.98067
ENSSSCG00000009868	RBM19	2.09116	0.00350852	3.99263	8.93965
ENSSSCG00000003701	SNRPD1	2.09419	0.00235238	10.7877	22.7471
ENSSSCG00000004394	RPF2	2.10113	0.00565137	6.35808	13.9277
ENSSSCG00000020907		2.10362	0.00907391	4.43574	9.58101
ENSSSCG00000016077	HSPD1	2.10696	0.00169127	99.5723	220.352
ENSSSCG00000013734	HOOK2	2.10821	0.00418394	4.04466	10.4402
ENSSSCG00000000800	PUS7L	2.11863	0.00541799	0.670301	1.52332
ENSSSCG00000025796	NLE1	2.13975	0.00346392	7.0923	18.249
ENSSSCG00000005959	FAM49B	2.1458	0.0018632	11.9398	27.9795
ENSSSCG00000010118	HIRA	2.15353	0.0015306	9.69861	23.049
ENSSSCG00000003527	EPHB2	2.1617	0.00425693	1.76641	3.89983
ENSSSCG00000010236	HERC4	2.17228	0.00153451	3.64318	9.12309
ENSSSCG00000012166	SMS	2.21193	0.00235885	18.3021	43.7472
ENSSSCG00000000849	HSP90B1	2.22296	0.00047469	43.1967	101.28
ENSSSCG00000000145	MYH9	2.23228	0.00327266	25.6394	66.0229
ENSSSCG00000024673	NME1	2.24144	0.00157248	26.6887	65.6937
ENSSSCG00000005601	HSPA5	2.24517	0.000718422	85.5645	194.322
ENSSSCG00000013380	NUCB2	2.28473	0.0051236	2.956	7.33123
ENSSSCG00000014934	CHORDC1	2.30162	0.00112979	13.1873	34.068
ENSSSCG00000023775		2.30849	0.000562472	5.27821	13.6227
ENSSSCG00000024107		2.31249	9.51446e-05	203.681	490.47
ENSSSCG00000003973	CTPS1	2.32242	0.00259925	8.53464	20.8358
ENSSSCG00000010461	ANKRD1	2.36085	0.00918723	220.418	529.329
ENSSSCG00000011453	ITIH4	2.37762	0.00623307	8.19085	27.4084
ENSSSCG00000023873	AZIN1	2.38334	0.00032815	21.4496	53.7468
ENSSSCG00000016578	FLNC	2.39287	0.00143669	345.032	846.8
ENSSSCG00000021059	ADORA1	2.43512	0.00293714	49.569	126.673
ENSSSCG00000013354	CSRP3	2.44873	0.000474171	1191.76	3337.12
ENSSSCG00000009886	TRAFD1	2.51932	0.00354266	9.60225	26.1191
ENSSSCG00000000853		2.52604	0.00213023	3.66425	10.3759
ENSSSCG00000015142		2.56836	0.000351875	1.40086	3.80721
ENSSSCG00000004092		2.57034	0.000701637	1.48571	3.97282
ENSSSCG00000007746		2.57327	3.29398e-05	22.4853	61.7071
ENSSSCG00000010522	ANKRD2	2.61595	0.000104161	220.018	633.244
ENSSSCG00000029441		2.61838	0.00329342	0.245415	0.741956
ENSSSCG00000013400		2.61887	0.00195673	8.3491	23.8088
ENSSSCG00000014227	TNFAIP8	2.66677	0.00343718	0.686945	1.99676
ENSSSCG00000024482	HSPB1	2.68402	0.00124412	392.936	1146.64
ENSSSCG00000015140		2.71579	8.8472e-05	380.466	1112.7
ENSSSCG00000026686		2.76397	0.00194218	3.15577	9.5534
ENSSSCG00000013614	CNN1	2.77578	7.9826e-05	35.391	109.043
ENSSSCG00000027873	GIPC2	2.77611	0.00327244	2.89013	13.8938
ENSSSCG00000021092		2.81604	0.00072549	3.48656	10.6182
ENSSSCG00000027847	METTL12	2.83113	0.00289509	0.944738	2.9327
ENSSSCG00000025593	TAP	2.83945	0.000699035	1.17075	3.3907
ENSSSCG00000023181	ZNF385B	2.84104	0.00107343	2.0596	8.52702
ENSSSCG00000014362	HBEGF	2.84202	0.00690902	15.3233	47.4877
ENSSSCG00000011451	ITIH3	2.84753	0.000891302	1.11351	4.08434
ENSSSCG00000020731		2.88599	0.00242687	3.73399	12.1981
ENSSSCG00000021777		2.90607	0.000720804	3.47776	10.9512
ENSSSCG00000009077	HSPA4L	2.90776	0.00169494	1.21567	4.89755
ENSSSCG00000010589		2.91119	0.00886263	0.197295	0.892206
ENSSSCG00000028282		2.91474	0.00684096	0.961844	3.02762
ENSSSCG00000012551	RNF128	2.91819	0.00932412	1.14853	3.30582
ENSSSCG00000006481	GPATCH4	2.92228	0.00423726	9.35803	27.5133
ENSSSCG00000001759	DNAJA4	2.92787	0.000134978	80.729	250.757
ENSSSCG00000015025	CRYAB	2.98065	0.000177524	505.939	1604.51
ENSSSCG00000007760	PRSS8	3.11236	0.00063586	1.69802	6.27327
ENSSSCG00000004225	TPD52L1	3.15817	0.000977056	2.5945	12.2875
ENSSSCG00000015922	CERS6	3.45271	0.00342246	0.20454	0.758846
ENSSSCG00000028568	HSPB1	3.46393	1.37699e-05	359.953	1305.68
ENSSSCG00000002847	GPT2	3.50034	0.00781172	0.597119	2.18678
ENSSSCG00000003079	PVR	3.6386	0.00155835	2.38168	9.55751
ENSSSCG00000011000	DNAJA1	3.67945	5.11026e-06	30.2375	117.298
ENSSSCG00000004191	MOXD1	3.6958	0.00123532	0.227431	0.832238
ENSSSCG00000010568	NPM3	3.76256	4.38636e-05	8.74022	34.6763
ENSSSCG00000014302	CDKL3	3.80631	0.0054144	7.85501	35.6901
ENSSSCG00000016216		3.87156	0.000282954	3.16905	12.9137
ENSSSCG00000010850	ENAH	3.95181	7.26256e-07	9.61133	44.9575
ENSSSCG00000011848	TFRC	4.19992	3.84059e-06	29.7806	128.202
ENSSSCG00000030198	ENV	4.37027	8.46458e-05	0.636965	2.79475
ENSSSCG00000007718	CLDN4	4.37969	0.00373288	1.50835	6.90856
ENSSSCG00000009529		4.42356	0.0014946	0.980017	5.3574
ENSSSCG00000010085	SDF2L1	4.43561	0.000345759	1.07374	5.23778
ENSSSCG00000014727		4.66328	0.00127019	0.510393	1.88939
ENSSSCG00000005287	PSAT1	4.66593	0.00618919	3.52916	16.6576
ENSSSCG00000007554	ZFAND2A	4.78865	1.03645e-05	5.2711	25.3424
ENSSSCG00000015249	ADAMTS8	4.86782	2.0849e-05	1.84633	10.4752
ENSSSCG00000002274	HSPA2	4.90163	9.79422e-07	24.1807	123.494
ENSSSCG00000027341		4.95967	4.88396e-07	5.89087	32.3704
ENSSSCG00000004665		5.1793	0.00160235	0.764986	4.46308
ENSSSCG00000017987	MYH10	5.4112	1.18384e-06	8.65827	51.1302
ENSSSCG00000008409		5.79766	5.03005e-07	2.44068	14.8068
ENSSSCG00000009334	HSPH1	5.87828	8.71942e-07	9.40675	57.8889
ENSSSCG00000015589	VASH2	6.02049	2.14553e-08	2.47679	19.0235
ENSSSCG00000022445	TEX12	6.92942	0.000442125	0.0918568	0.707893
ENSSSCG00000003722	CDH2	7.47425	0.000434142	0.218316	2.24294
ENSSSCG00000024048		7.71359	0.00581224	0.106614	0.713979
ENSSSCG00000010411		7.80075	0.000252837	0.300238	2.79136
ENSSSCG00000008603	MATN3	8.1181	0.00606034	0.0797155	0.584177
ENSSSCG00000023261	GDF5	8.43398	0.000492168	0.156438	1.54588
ENSSSCG00000024945		9.02677	0.00424044	0.0647042	0.715672
ENSSSCG00000000138	PVALB	9.78367	0.00640174	0.432961	4.5139
ENSSSCG00000014726	HBE1	10.7107	1.51949e-05	0.158566	1.71983
ENSSSCG00000023322	COL9A2	11.2792	0.00155786	0.220941	1.91543
ENSSSCG00000022116		12.9474	2.34645e-08	0.482784	6.59202
ENSSSCG00000008109		13.7693	0.00365013	0.331459	1.18648
ENSSSCG00000017464	KRT25	14.5534	0.00116848	0.0506974	0.730646
ENSSSCG00000004274	COL9A1	15.4597	0.00394266	0.11343	1.47489
ENSSSCG00000000249		34.6524	0.000982661	0.00840835	0.552145
ENSSSCG00000022554	MATN1	54.8262	0.0029234	0.0109398	0.534195
ENSSSCG00000003624		55.5087	4.39027e-06	0.0342615	1.38612
ENSSSCG00000026923		58.5461	4.89506e-05	0.0316586	2.57477
