# Supplementary material for: Developmental Stage, Muscle and Genetic Type Modify Muscle Transcriptome in Pigs: Effects on Gene Expression and Regulatory Factors Involved in Growth and Metabolism
Source: PLoS One. 2016 Dec 9;11(12):e0167858. doi: 10.1371/journal.pone.0167858 (PMC5148031; doi:10.1371/journal.pone.0167858)
Supplement: S5 Table — (XLSX) [file pone.0167858.s005.xlsx]

## Sheet: S5
S5 Table - Transcription factors affecting Longissimus dorsi gene expression differences between pure and Duroc-crossbred Iberian pigs at birth and at growing stages.
	DE		IPA		RIF
Regulator name	FC	P-value	Z-score	P-value	RIF1 (z)	RIF2(z)	Identified at both ages
Identified at birth
ABRA	-3.14437	0.000101332
ACTL6A					2.19367
ANKRD1	2.36085	0.00918723
ATF4			0,532	0.00325			X
ATF6				0.000234
ATF6B				0.0324
BACH2				0.0115
BCOR				0.0082			X
BHLHE40				0.00655			X
CARM1				0.0351
CCT4	1.80031	0.00627819					X
CDC5L					-2.53851
CDIP1					-2.49403	-2.10397
CEBPA			-3.404	5.12e-08			X
CERS2				0.0324
CIAO1					-2.83193	-2.71267
CREB3	-2.69152	0.00229929		0.0082
CREB3L1			1.172	1.23e-05		-1.96456
CREBBP			-0,132	0.0226		-2.24539
CSDE1						-2.09216
CSRP3	2.44873	0.000474171			-2.70035	-2.54832
CTNNB1			-1.121	0.00283			X
CUX1				0.0299
E2F1			-0,555	0.00919
EGR2				0.00567
ELK1				0.000503
EPAS1			1.067	0.000757
ETV4					2.24232
FHL2				0.0191
FOS	-3.14278	0.00870257	0,842	0.00396
FOXO1			-0,555	0.00461		-2.16384
FOXO3			-2.157	0.00217
GATA2			-0,293	0.0039			X
GATA3			-0,246	0.00823
GLI4						-2.40709
GTF2I				0.00745
GTF2IRD1				0.0324
GTF3A				0.0404
HDAC2				0.0145			X
HDAC3				7.21e-06
HEY2				0.0191
HIF1A			-0,133	1.88e-07
HIRA	2.15353	0.0015306		0.000659
HIVEP2				0.000659
HMGA1			-1.513	0.00697
HMGB1					1.91041
HNF1A				0.0269
HSF1			1.572	2.32e-09	-2.85246
HSF2				2.97e-06
IRF5_TV1					-3.01834
IRF7					-2.65426
IRF9					-3.14279		X
JAZF1					-2.4798	-2.07319
KLF1	-25.6069	0.00424482		0.0316	-2.7317
LASS4						-2.15395
MAFK					1.86079
MBD1				0.0164
MBD2				0.012
MEF2C				0.00575	-2.36138
MEF2D				0.0251	-2.66979
MEN1				0.0316
MKL1			2.01	7.33e-11			X
MYBBP1A				0.0404
MYC			2.192	1.81e-05
MYOD1			1.982	0.00408			X
MYOG				0.000116	-2.97329
NFATC1	-3.73801	4.12885e-06
NFATC2			-1.103	0.0297
NFE2	-4.6052	0.00680017		3.44e-05	-3.26767	-2.54009
NFE2L2			1.122	2.34e-05			X
NFKBIA			-1.316	0.000887			X
NOR-1	-7.47512	8.93346e-06
NOTO					-2.88716
NPM1				0.022
NR2C1				0.0404			X
PML						-2.32787
REL				0.00413			X
REST					-2.7249
RFX7	-1.97223	0.00516055
SETDB1					-3.36287
SETDB2					-2.66745
SF1				0.0482	1.83918
SIM1			-1.633	0.00823
SIN3A				0.00894
SIRT1			0,765	0.00823
SMAD2				0.00307
SMAD5				0.00123
SMAD6				0.00745
SMARCA4				0.0139
SMARCB1				0.0464			X
SMARCD2						-2.42284
SMARCD3					-2.44445
SMARCE1				0.0104
SOX4				0.0139	-2.79016
SP1			0,339	0.0214
SPI1			-1.406	0.00328
SRF			2.287	1.2e-10
STAT2					-3.79606
STAT5B				0.0115
TEAD3				0.0127	1.84683
TFE3
THRB						-2.00406
TP53			0,865	1.48e-07
TRIM5					-4.18121
TWIST1				0.0324
TWIST2				0.0151
UBP1					1.85162
USF2				0.0126
WIZ					-2.91036
ZBP-89						1.9996
ZNF133					-2.965
ZNF366					-2.53705
ZNF384					-2.66722
ZNF501					-2.54586
ZNF672					1.81825
ZNF777					1.80788
ZSCAN26					-2.35002
ENSSSCG00000003981					-3.2447
ENSSSCG00000004196						-2.90624
ENSSSCG00000004645					1.99246
ENSSSCG00000009804					1.76847
ENSSSCG00000015757
Identified at growing
AIP				1,68E-02
ATF2						2.12722
ATF4			-2.236	2,38E-05			X
ATF5	-2.36905	0.00968337
ATOH8					2.69712
BAHD1						-2.23518
BARX2					2.47018
BCOR						-1.99969	X
BHLHE40				4,15E-02			X
CCT4						2.355	X
CEBPA				2,85E-02			X
CEBPD				2,62E-02
CITED1					4.01248
CREB3L2						-2.01143
CTNNB1			-2.156	5,55E-03			X
E2F3	-2.22131	0.00435538
EN1				2,24E-02		2.3656
ESRRB						-1.99319
FOXK2				1,40E-02
GATA2					3.63182		X
HDAC2				4,13E-02			X
HES3						-2.8236
HOXD1	-2.17577	0.00541052
IRF1						2.61091
IRF2				1,33E-02	2.43293	-2.51029
IRF3						-2.49319
IRF9					-1.77658		X
JARID2						-2.01686
JMJD4						-3.15755
MKL1				3,62E-02			X
MNDA						-2.11626
MYOD1					3.35029		X
NFE2L2						-1.96904	X
NFKBIA			-1	3,33E-02			X
NR2C1				1,40E-02			X
PLAGL1				4,15E-02
PROX1						-2.00499
RARB						-2.12787
REL				0.00426			X
RXRB						-2.18022
SMAD7				4,80E-02
SMARCB1				1,12E-02			X
TBX18						2.40386
TCF15					2.34965
TCF7L2				1,29E-02		-3.12336
TFEB						-2.23474
TP53			0.66	1,25E-02
USP27X					3.27917
ZBTB48						-2.13771
ZEB1				1,44E-04
ZFHX3					-1.80032
ZNF32					4.88858
ZNF322						-1.98388
ZNF34					2.61253
ZXDC						-2.32989
ENSSSCG00000002741					3.14943
ENSSSCG00000003115					-1.88644
ENSSSCG00000003320					-2.45925
ENSSSCG00000004004						2.43104
ENSSSCG00000008860						-2.3934
ENSSSCG00000011810						-1.95898
ENSSSCG00000012745						-2.67587
FC: Fold-Change
Z-score: reflects the activation state of predicted transcriptional regulators. It is based on the experimentally observed gene expression, and on literature‐derived regulation direction information, which can be either “activating” or “inhibiting”
RIF1 (z)extreme scores identify those transcription factors that are consistently most differentially co-expressed with highly abundant and highly DE genes. Bootstrap 95% and 99% confidence intervals for RIF1 z-scores: Birth: -2.338/1.766 and -3.148/2.336, respectively; growing: -1.769/2.281 and -2.368/3.264, respectively.
RIF2(z)extreme scores identify transcription factors with the most altered ability to predict the abundance of DE genes. Bootstrap 95% and 99% confidence intervals for RIF2 z-scores: Birth: -1.963 /1.936 and -2.354/2.482, respectively; growing: -1.872/2.094 and -2.231/2.568, respectively
