# Supplementary material for: Developmental Stage, Muscle and Genetic Type Modify Muscle Transcriptome in Pigs: Effects on Gene Expression and Regulatory Factors Involved in Growth and Metabolism
Source: PLoS One. 2016 Dec 9;11(12):e0167858. doi: 10.1371/journal.pone.0167858 (PMC5148031; doi:10.1371/journal.pone.0167858)
Supplement: S6 Table — (XLSX) [file pone.0167858.s006.xlsx]

## Sheet: S6
S6 Table - Enriched pathways in the set of differentially expressed genes and transcription factors conditional on genetic type at birth and growing stages
Birth			Growing
Pathway name	p-value	Molecules involved in pathway	Pathway name	p-value	Molecules involved in pathway
Glucocorticoid Receptor Signaling	6.13913e-11	BGLAP,HSPA2,NFATC2,SMAD2,HSP90B1,SMARCE1,SMARCA4,SMARCD2,NFATC1,NFKBIA,CEBPA,ELK1,SMARCB1,FOS,HSPA4,HMGB1,HSPA5,SMARCD3,CREBBP,STAT5B,HSP90AA1,FOXO3	Aryl Hydrocarbon Receptor Signaling	2.1303e-08	AIP,CYP1A1,GSTM3,RXRB,MGST2,TP53,RARB,NFE2L2
Prostate Cancer Signaling	1.18438e-09	ATF4,CREB3,CTNNB1,HSP90B1,E2F1,SIN3A,CREBBP,NFKBIA,HSP90AA1,TP53,FOXO1	Serine Biosynthesis	2.53117e-08	PSAT1,PSPH,PHGDH
Adipogenesis pathway	1.41921e-09	HDAC2,HDAC3,TP53,CEBPA,SETDB1,SMAD5,SLC2A4,HIF1A,SIN3A,EGR2,STAT5B,FOXO1,SIRT1	Thyroid Cancer Signaling	3.87689e-08	CTNNB1,RXRB,TCF7L2,TCF7L1,TP53
Unfolded protein response	2.23337e-09	HSPA2,HSPA4,ATF4,HSP90B1,HSPA5,HSPH1,ATF6,CEBPA,NFE2L2	Superpathway of Serine and Glycine Biosynthesis I	6.78614e-08	PSAT1,PSPH,PHGDH
ERK5 Signaling	5.24625e-09	FOS,MYC,ATF4,CTF1,CREB3,CREBBP,MEF2D,FOXO3,MEF2C	Role of Macrophages, Fibroblasts and Endothelial Cells in Rheumatoid Arthritis	4.96274e-07	TNFRSF11B,ATF2,CEBPD,ATF4,CTNNB1,TCF7L2,TCF7L1,NFKBIA,CEBPA
Hypoxia Signaling in the Cardiovascular System	6.28037e-09	ATF4,CREB3,SLC2A4,HSP90B1,HIF1A,CREBBP,NFKBIA,HSP90AA1,TP53	Role of PKR in Interferon Induction and Antiviral Response	7.27079e-07	IRF1,ATF2,NFKBIA,TP53
RAR Activation	8.53925e-09	REL,PML,SMAD2,SMAD6,SMARCE1,SMARCA4,SMARCD2,SMARCB1,FOS,SMAD5,SMARCD3,CREBBP,STAT5B,CARM1	Prostate Cancer Signaling	1.02824e-06	ATF2,ATF4,CTNNB1,NFKBIA,TP53
AMPK Signaling	1.8914e-08	SMARCE1,SMARCA4,SMARCD2,SMARCB1,ULK1,ATF4,CREB3,SLC2A4,SMARCD3,CREBBP,FOXO1,FOXO3,SIRT1	p53 Signaling	2.66028e-06	TP63,CTNNB1,PLAGL1,HDAC9,TP53
Aldosterone Signaling in Epithelial Cells	1.98997e-08	HSPA2,HSPB1,PLCD1,HSPA4,DNAJA1,CRYAB,HSP90B1,HSPA5,HSPD1,HSPH1,HSPA4L,HSP90AA1	Unfolded protein response	2.81226e-06	CEBPD,ATF4,CEBPA,NFE2L2
Hereditary Breast Cancer Signaling	2.40282e-08	HDAC2,SMARCD3,E2F1,CREBBP,SMARCE1,SMARCA4,HDAC3,SMARCD2,TP53,NPM1,SMARCB1	ATM Signaling	4.30939e-06	ATF2,ATF4,NFKBIA,TP53
Cell Cycle: G1/S Checkpoint Regulation	3.35646e-08	MYC,HDAC2,E2F1,SIN3A,HDAC3,PAK1IP1,TP53,FOXO1	Activation of IRF by Cytosolic Pattern Recognition Receptors	6.33461e-06	IRF9,ATF2,IRF3,NFKBIA
p38 MAPK Signaling	5.61119e-08	HSPB1,MYC,ATF4,SRF,CREB3,CREBBP,MEF2D,TP53,MEF2C,ELK1	Cell Cycle: G1/S Checkpoint Regulation	6.33461e-06	HDAC2,HDAC9,E2F3,TP53
Calcium Signaling	7.18956e-08	TP63,HDAC2,ATF4,NFATC2,CREB3,CREBBP,MYH10,HDAC3,MEF2D,NFATC1,MEF2C,MYH9	Hypoxia Signaling in the Cardiovascular System	6.93844e-06	ATF2,ATF4,NFKBIA,TP53
PI3K Signaling in B Lymphocytes	1.10964e-07	FOS,PLCD1,ATF4,NFATC2,NFKBIA,ATF6,NFATC1,FOXO3,ATF6B,ELK1	Calcium Signaling	7.37605e-06	TP63,HDAC2,ATF2,ATF4,HDAC9,CHRNG
Aryl Hydrocarbon Receptor Signaling	2.25725e-07	FOS,HSPB1,MYC,HSP90B1,E2F1,SMARCA4,SP1,HSP90AA1,TP53,NFE2L2	Small Cell Lung Cancer Signaling	1.07326e-05	RXRB,NFKBIA,TP53,RARB
Estrogen-Dependent Breast Cancer Signaling	2.25725e-07	FOS,ATF4,CREB3,CREBBP,STAT5B,SP1,ELK1	Basal Cell Carcinoma Signaling	1.14407e-05	CTNNB1,TCF7L2,TCF7L1,TP53
NRF2-mediated Oxidative Stress Response	3.67683e-07	FOS,DNAJA4,DNAJA1,ATF4,MAFK,TXNRD1,CREBBP,EPHX1,GPX2,MAFF,NFE2L2	Adipogenesis pathway	1.26013e-05	HDAC2,CEBPD,HDAC9,TP53,CEBPA
Role of p14/p19ARF in Tumor Suppression	4.62717e-07	NPM3,E2F1,TP53,NPM1,POLR3D	Circadian Rhythm Signaling	1.38927e-05	BHLHE40,ATF2,ATF4
ILK Signaling	4.96274e-07	FOS,MYC,ATF4,MMP9,CREB3,CTNNB1,HIF1A,FLNC,CREBBP,MYH10,MYH9	Interferon Signaling	1.58464e-05	IRF1,OAS1,IRF9
Telomerase Signaling	6.14097e-07	MYC,HDAC2,HSP90B1,E2F1,HDAC3,SP1,HSP90AA1,TP53	Cyclins and Cell Cycle Regulation	1.81066e-05	HDAC2,HDAC9,E2F3,TP53
FLT3 Signaling in Hematopoietic Progenitor Cells	6.44268e-07	ATF4,CREB3,STAT2,CREBBP,EIF4E,STAT5B,ELK1	Factors Promoting Cardiogenesis in Vertebrates	4.5114e-05	ATF2,CTNNB1,TCF7L2,TCF7L1
Huntington's Disease Signaling	7.45009e-07	HSPA2,REST,HSPA4,HDAC2,ATF4,CREB3,HSPA5,SIN3A,CREBBP,HDAC3,SP1,TP53	Chronic Myeloid Leukemia Signaling	4.85694e-05	HDAC2,HDAC9,E2F3,TP53
Circadian Rhythm Signaling	7.63426e-07	BHLHE40,ATF4,CREB3,PER1,CREBBP	Huntington's Disease Signaling	5.04054e-05	HDAC2,SNCA,ATF2,ATF4,HDAC9,TP53
Role of BRCA1 in DNA Damage Response	9.30157e-07	SMARCD3,E2F1,SMARCE1,SMARCA4,SMARCD2,TP53,SMARCB1	Mouse Embryonic Stem Cell Pluripotency	5.43109e-05	CTNNB1,TCF7L2,TCF7L1,TP53
Wnt/Ca+ pathway	1.10927e-06	PLCD1,ATF4,NFATC2,CREB3,CREBBP,NFATC1	Role of Oct4 in Mammalian Embryonic Stem Cell Pluripotency	6.0808e-05	JARID2,RXRB,TP53
ErbB2-ErbB3 Signaling	1.22844e-06	MYC,ETV4,STAT5B,SP1,FOXO1,ELK1	Wnt/β-catenin Signaling	8.9467e-05	CTNNB1,TCF7L2,TCF7L1,TP53,RARB
April Mediated Signaling	1.63534e-06	FOS,NFATC2,NFKBIA,NFATC1,ELK1	p38 MAPK Signaling	0.000203162	ATF2,ATF4,H3F3A/H3F3B,TP53
Endoplasmic Reticulum Stress Pathway	1.7242e-06	ATF4,HSP90B1,HSPA5,ATF6	RAR Activation	0.000212051	SMAD7,RXRB,RBP5,RARB,SMARCB1
TGF-β Signaling	2.02423e-06	FOS,IRF7,SMAD5,SMAD2,SMAD6,CREBBP,TFE3	Induction of Apoptosis by HIV1	0.000231143	TNFRSF11B,NFKBIA,TP53
B Cell Activating Factor Signaling	2.19544e-06	FOS,NFATC2,NFKBIA,NFATC1,ELK1	LXR/RXR Activation	0.000252142	TNFRSF11B,IRF3,RXRB,PON3
Role of Macrophages, Fibroblasts and Endothelial Cells in Rheumatoid Arthritis	2.81226e-06	PLCD1,NFATC2,CTNNB1,IL6R,NFATC1,NFKBIA,CEBPA,FOS,MYC,ATF4,CREB3,HNF1A,CREBBP	Retinoic acid Mediated Apoptosis Signaling	0.000328815	IRF1,RXRB,RARB
ERK/MAPK Signaling	2.97384e-06	FOS,HSPB1,MYC,ATF4,SRF,CREB3,CREBBP,EIF4E,NFATC1,ELK1	Non-Small Cell Lung Cancer Signaling	0.000359813	RXRB,TP53,RARB
Chronic Myeloid Leukemia Signaling	3.23569e-06	MYC,HDAC2,E2F1,SIN3A,HDAC3,STAT5B,TP53	PI3K Signaling in B Lymphocytes	0.000359813	ATF2,ATF4,ATF5,NFKBIA
PI3K/AKT Signaling	3.32853e-06	CTNNB1,HSP90B1,EIF4E,NFKBIA,HSP90AA1,TP53,FOXO1,FOXO3	Hereditary Breast Cancer Signaling	0.000394057	HDAC2,HDAC9,TP53,SMARCB1
Growth Hormone Signaling	4.30939e-06	FOS,SRF,SLC2A4,STAT5B,CEBPA,ELK1	Protein Kinase A Signaling	0.000431919	ATF2,ATF4,CTNNB1,H3F3A/H3F3B,TCF7L2,TCF7L1,NFKBIA
p53 Signaling	4.84407e-06	TP63,PML,CTNNB1,HIF1A,E2F1,TP53,SIRT1	Ovarian Cancer Signaling	0.000431919	CTNNB1,TCF7L2,TCF7L1,TP53
Molecular Mechanisms of Cancer	7.37605e-06	CTNNB1,SMAD2,SMAD6,E2F1,NFKBIA,TP53,ELK1,FOS,MYC,SMAD5,HIF1A,SIN3A,CREBBP,FOXO1	Human Embryonic Stem Cell Pluripotency	0.000496435	SMAD7,CTNNB1,TCF7L2,TCF7L1
Pancreatic Adenocarcinoma Signaling	9.16417e-06	HBEGF,MMP9,SMAD2,E2F1,SIN3A,TP53,ELK1	PEDF Signaling	0.00057171	ZEB1,NFKBIA,TP53
Endometrial Cancer Signaling	1.03967e-05	MYC,CTNNB1,TP53,FOXO3,ELK1	Role of Osteoblasts, Osteoclasts and Chondrocytes in Rheumatoid Arthritis	0.000692304	TNFRSF11B,CTNNB1,TCF7L2,TCF7L1,NFKBIA
B Cell Receptor Signaling	1.10804e-05	ATF4,NFATC2,CREB3,CREBBP,NFKBIA,NFATC1,FOXO1,MEF2C,ELK1	Role of BRCA1 in DNA Damage Response	0.000976562	E2F3,TP53,SMARCB1
Acute Myeloid Leukemia Signaling	1.14407e-05	MYC,PML,HNF1A,SPI1,STAT5B,CEBPA	IL-15 Production	0.00102676	IRF1,IRF3
Regulation of IL-2 Expression in Activated and Anergic T Lymphocytes	1.14407e-05	FOS,NFATC2,SMAD2,NFKBIA,NFATC1,ELK1	Acute Myeloid Leukemia Signaling	0.00107981	TCF7L2,TCF7L1,CEBPA
Protein Ubiquitination Pathway	1.30165e-05	HSPA2,HSPB1,HSPA4,DNAJA1,CRYAB,HSP90B1,HSPA5,HSPD1,HSPH1,HSPA4L,HSP90AA1	Role of Wnt/GSK-3β Signaling in the Pathogenesis of Influenza	0.00107981	CTNNB1,TCF7L2,TCF7L1
Corticotropin Releasing Hormone Signaling	1.34467e-05	FOS,ATF4,CREB3,CREBBP,MEF2D,MEF2C,ELK1	Alanine Degradation III	0.00132429	GPT2
Role of Osteoblasts, Osteoclasts and Chondrocytes in Rheumatoid Arthritis	1.48342e-05	FOS,BGLAP,NFATC2,SMAD5,CTNNB1,SMAD6,HNF1A,NFKBIA,NFATC1,FOXO1	Alanine Biosynthesis II	0.00132429	GPT2
Cardiac Hypertrophy Signaling	1.81066e-05	HSPB1,PLCD1,SRF,IL6R,CREBBP,EIF4E,MEF2D,ATF6,MEF2C,ELK1	Glutathione-mediated Detoxification	0.00139453	GSTM3,MGST2
ATM Signaling	2.46049e-05	ATF4,CREB3,CREBBP,NFKBIA,TP53	4-1BB Signaling in T Lymphocytes	0.00191242	ATF2,NFKBIA
Neuregulin Signaling	2.54727e-05	HBEGF,MYC,HSP90B1,STAT5B,HSP90AA1,ELK1	Retinol Biosynthesis	0.00250776	LIPC,RBP5
Phospholipase C Signaling	4.04271e-05	HDAC2,ATF4,NFATC2,CREB3,CREBBP,HDAC3,MEF2D,NFATC1,MEF2C,AHNAK	Acute Phase Response Signaling	0.00296121	TNFRSF11B,NFKBIA,CRP,RBP5
Activation of IRF by Cytosolic Pattern Recognition Receptors	4.19271e-05	IRF9,IRF7,STAT2,CREBBP,NFKBIA	PPAR Signaling	0.00313184	TNFRSF11B,AIP,NFKBIA
PPAR Signaling	4.34884e-05	FOS,HSP90B1,CREBBP,STAT5B,NFKBIA,HSP90AA1	IL-17A Signaling in Fibroblasts	0.00331335	CEBPD,NFKBIA
Mouse Embryonic Stem Cell Pluripotency	4.68066e-05	MYC,SMAD5,CTNNB1,HNF1A,CREBBP,TP53	Telomerase Signaling	0.00441281	HDAC2,HDAC9,TP53
Thyroid Cancer Signaling	5.43109e-05	MYC,CTNNB1,HNF1A,TP53	Dendritic Cell Maturation	0.00467777	TNFRSF11B,ATF2,ATF4,NFKBIA
Tight Junction Signaling	5.63876e-05	FOS,CLDN7,CTNNB1,CLDN4,MYH10,CEBPA,MYH9,HSF1	Xenobiotic Metabolism Signaling	0.00467777	AIP,CYP1A1,GSTM3,MGST2,NFE2L2
DNA Methylation and Transcriptional Repression Signaling	6.81703e-05	HDAC2,SIN3A,MBD2	NRF2-mediated Oxidative Stress Response	0.00496033	ATF4,GSTM3,MGST2,NFE2L2
Protein Kinase A Signaling	7.95552e-05	PLCD1,NFATC2,CTNNB1,MYH10,NFATC1,NFKBIA,ELK1,ATF4,CREB3,PGP,HNF1A,CREBBP,FLNC	Regulation of the Epithelial-Mesenchymal Transition Pathway	0.005927	CTNNB1,ZEB1,TCF7L2,TCF7L1
HIF1α Signaling	8.60198e-05	MMP9,SLC2A4,HIF1A,CREBBP,HSP90AA1,TP53	Transcriptional Regulatory Network in Embryonic Stem Cells	0.00629389	TCF7L1,ZFHX3
Small Cell Lung Cancer Signaling	8.9467e-05	MYC,E2F1,SIN3A,NFKBIA,TP53	Retinoate Biosynthesis II	0.00668591	RBP5
PEDF Signaling	8.9467e-05	SRF,HNF1A,NFKBIA,TP53,ELK1	MIF Regulation of Innate Immunity	0.00710496	NFKBIA,TP53
iNOS Signaling	9.68266e-05	FOS,HMGA1,CREBBP,NFKBIA	NGF Signaling	0.00755308	ATF2,ATF4,TP53
Polyamine Regulation in Colon Cancer	0.000109146	MYC,CTNNB1,AZIN1	Type I Diabetes Mellitus Signaling	0.00909495	IRF1,TNFRSF11B,NFKBIA
Prolactin Signaling	0.000113627	FOS,MYC,CREBBP,STAT5B,SP1	Role of NANOG in Mammalian Embryonic Stem Cell Pluripotency	0.00968342	CTNNB1,TCF7L1,TP53
PPARα/RXRα Activation	0.000113627	PLCD1,SMAD2,HSP90B1,CREBBP,STAT5B,NFKBIA,HSP90AA1,MEF2C	Role of IL-17F in Allergic Inflammatory Airway Diseases	0.010314	ATF2,ATF4
Regulation of the Epithelial-Mesenchymal Transition Pathway	0.00015772	CDH2,MMP9,CTNNB1,SMAD2,HIF1A,TWIST2,HNF1A,TWIST1	iNOS Signaling	0.010314	IRF1,NFKBIA
Cyclins and Cell Cycle Regulation	0.000186586	HDAC2,E2F1,SIN3A,HDAC3,TP53	Role of RIG1-like Receptors in Antiviral Innate Immunity	0.0109901	IRF3,NFKBIA
IL-6 Signaling	0.000263422	FOS,HSPB1,SRF,IL6R,NFKBIA,ELK1	IL-6 Signaling	0.0133289	TNFRSF11B,NFKBIA,CRP
Gα12/13 Signaling	0.000287684	CDH2,CTNNB1,MEF2D,NFKBIA,MEF2C,ELK1	PI3K/AKT Signaling	0.0198327	CTNNB1,NFKBIA,TP53
P2Y Purigenic Receptor Signaling Pathway	0.00034393	FOS,PLCD1,MYC,ATF4,CREB3,CREBBP	Endometrial Cancer Signaling	0.02434	CTNNB1,TP53
Bladder Cancer Signaling	0.000452337	MYC,MMP9,E2F1,SIN3A,TP53	UVB-Induced MAPK Signaling	0.0279666	H3F3A/H3F3B,TP53
RANK Signaling in Osteoclasts	0.000496435	FOS,NFATC2,NFKBIA,NFATC1,ELK1	LPS/IL-1 Mediated Inhibition of RXR Function	0.0279666	TNFRSF11B,LIPC,GSTM3,MGST2
Nur77 Signaling in T Lymphocytes	0.00057171	HDAC2,SIN3A,MEF2D,NFATC1	Role of IL-17A in Arthritis	0.0299997	ATF2,NFKBIA
Factors Promoting Cardiogenesis in Vertebrates	0.000726654	SMAD5,CTNNB1,SMAD2,HNF1A,MEF2C	Role of CHK Proteins in Cell Cycle Checkpoint Control	0.0345716	E2F3,TP53
Acute Phase Response Signaling	0.000762889	FOS,ITIH4,ITIH3,IL6R,HNF1A,NFKBIA,ELK1	Wnt/Ca+ pathway	0.0371409	ATF2,ATF4
Wnt/β-catenin Signaling	0.000762889	CDH2,MYC,CTNNB1,HNF1A,CREBBP,TP53,SOX4	Nur77 Signaling in T Lymphocytes	0.0399217	HDAC2,HDAC9
Ovarian Cancer Signaling	0.000841472	MMP9,CTNNB1,E2F1,HNF1A,SIN3A,TP53	Airway Pathology in Chronic Obstructive Pulmonary Disease	0.049735	CELA2A
Human Embryonic Stem Cell Pluripotency	0.00107981	SMAD5,CTNNB1,SMAD2,SMAD6,HNF1A,FOXO1	Glucose and Glucose-1-phosphate Degradation	0.049735	RGN
IGF-1 Signaling	0.00113589	FOS,SRF,FOXO1,FOXO3,ELK1
T Cell Receptor Signaling	0.00113589	FOS,NFATC2,NFKBIA,NFATC1,ELK1
Oncostatin M Signaling	0.00125792	EPAS1,STAT5B,ELK1
Antioxidant Action of Vitamin C	0.00139453	PLCD1,SLC2A4,TXNRD1,STAT5B,NFKBIA
Non-Small Cell Lung Cancer Signaling	0.00146889	E2F1,SIN3A,TP53,FOXO3
Cholecystokinin/Gastrin-mediated Signaling	0.00163104	FOS,SRF,MEF2D,MEF2C,ELK1
Assembly of RNA Polymerase III Complex	0.0018131	GTF3A,POLR3D
Role of IL-17A in Psoriasis	0.0018131	S100A8,S100A9
Hepatic Fibrosis / Hepatic Stellate Cell Activation	0.0018131	MMP9,SMAD2,IL6R,MYH10,COL9A1,COL9A2,MYH9
Erythropoietin Signaling	0.00191242	FOS,STAT5B,NFKBIA,ELK1
Neurotrophin/TRK Signaling	0.00191242	FOS,ATF4,CREB3,CREBBP
Melatonin Degradation III	0.00201776	MPO
Glutamine Biosynthesis I	0.00201776	GLUL
IL-10 Signaling	0.00212953	FOS,NFKBIA,SP1,ELK1
Glioblastoma Multiforme Signaling	0.00264981	PLCD1,MYC,CTNNB1,E2F1,TP53,FOXO1
NGF Signaling	0.00280075	ATF4,CREB3,CREBBP,TP53,ELK1
Netrin Signaling	0.00296121	NFATC2,NFATC1,ENAH
IL-3 Signaling	0.00296121	FOS,STAT5B,FOXO1,ELK1
Colorectal Cancer Metastasis Signaling	0.00313184	FOS,MYC,MMP9,CTNNB1,SMAD2,IL6R,HNF1A,TP53
Vitamin-C Transport	0.0035065	SLC2A4,TXNRD1
LPS-stimulated MAPK Signaling	0.0037121	FOS,SRF,NFKBIA,ELK1
MIF Regulation of Innate Immunity	0.00416427	FOS,NFKBIA,TP53
PDGF Signaling	0.005927	FOS,MYC,SRF,ELK1
Role of IL-17F in Allergic Inflammatory Airway Diseases	0.00668591	ATF4,CREB3,CREBBP
VDR/RXR Activation	0.00668591	BGLAP,SP1,FOXO1,CEBPA
Role of RIG1-like Receptors in Antiviral Innate Immunity	0.00755308	IRF7,CREBBP,NFKBIA
Spermine Biosynthesis	0.0109901	SMS
Alanine Degradation III	0.0109901	GPT2
Alanine Biosynthesis II	0.0109901	GPT2
TNFR1 Signaling	0.0142261	FOS,MAP4K2,NFKBIA
Cardiomyocyte Differentiation via BMP Receptors	0.0151902	SMAD6,MEF2C
Granzyme A Signaling	0.0151902	CREBBP,NME1
ErbB Signaling	0.0151902	FOS,HBEGF,FOXO1,ELK1
Role of NFAT in Regulation of the Immune Response	0.0162267	FOS,NFATC2,MEF2D,NFKBIA,NFATC1,MEF2C
Cellular Effects of Sildenafil (Viagra)	0.0185412	PLCD1,CACNG7,MYH10,MYH9,KCNH2
GNRH Signaling	0.0185412	FOS,ATF4,CREB3,CREBBP,ELK1
UVB-Induced MAPK Signaling	0.0260841	FOS,EIF4E,TP53
IL-2 Signaling	0.0260841	FOS,STAT5B,ELK1
Maturity Onset Diabetes of Young (MODY) Signaling	0.0260841	GCK,HNF1A
Dendritic Cell Maturation	0.0279666	PLCD1,ATF4,CREB3,STAT2,CREBBP,NFKBIA
Role of NFAT in Cardiac Hypertrophy	0.0279666	PLCD1,HDAC2,CTF1,HDAC3,MEF2D,MEF2C
Production of Nitric Oxide and Reactive Oxygen Species in Macrophages	0.0299997	FOS,S100A8,MPO,CREBBP,SPI1,NFKBIA
Thrombopoietin Signaling	0.0345716	FOS,MYC,STAT5B
SAPK/JNK Signaling	0.0371409	MAP4K2,NFATC1,TP53,ELK1
Trehalose Degradation II (Trehalase)	0.0371409	GCK
EGF Signaling	0.0399217	FOS,SRF,ELK1
Estrogen-mediated S-phase Entry	0.0429333	MYC,E2F1
