# Supplementary material for: Developmental Stage, Muscle and Genetic Type Modify Muscle Transcriptome in Pigs: Effects on Gene Expression and Regulatory Factors Involved in Growth and Metabolism
Source: PLoS One. 2016 Dec 9;11(12):e0167858. doi: 10.1371/journal.pone.0167858 (PMC5148031; doi:10.1371/journal.pone.0167858)
Supplement: S7 Table — (XLSX) [file pone.0167858.s007.xlsx]

## Sheet: S7
S7 Table - Differentially expressed genes conditional on muscle (Biceps femoris (BF) vs Longissimus dorsi (LD)) at birth.
Ensembl Gene ID	Associated Gene Name	Fold change	P-value	RPKM in BF	RPKM in LD
ENSSSCG00000016698	HOXA11	-26.9902	2.5015e-23	0.648843	0.0235256
ENSSSCG00000028104		-24.7506	1.59953e-16	0.898032	0.0298984
ENSSSCG00000000138	PVALB	-21.0704	8.60646e-05	78.2433	2.47343
ENSSSCG00000022701		-16.2135	0.00310447	1.74138	0.0755221
ENSSSCG00000013578	CLEC4G	-10.3314	0.00025499	0.621854	0.0357149
ENSSSCG00000010507	TLL2	-9.32184	0.00105812	0.842552	0.112266
ENSSSCG00000028731	CXCL13	-8.10465	0.00506862	0.65665	0.0549156
ENSSSCG00000015716	MARCO	-8.08883	0.00229734	2.63543	0.229761
ENSSSCG00000013881	NXNL1	-5.3645	0.00101351	1.21	0.202203
ENSSSCG00000025956		-5.19831	0.00125001	1.56812	0.310002
ENSSSCG00000011685	PAQR9	-4.48019	0.00033563	3.53989	0.761068
ENSSSCG00000021204	HOXA10	-3.81493	7.88928e-05	12.0829	7.51277
ENSSSCG00000008159	IL1RL1	-3.80953	0.00578951	0.550669	0.321884
ENSSSCG00000023365		-3.65712	1.02843e-06	4.50904	1.29395
ENSSSCG00000024247	SBK2	-3.63653	0.000175624	3.23049	1.38025
ENSSSCG00000021965	ENV	-3.63343	1.3266e-06	7.71854	2.25738
ENSSSCG00000005494	TNC	-3.32124	0.00280509	3.38577	1.08397
ENSSSCG00000016199		-3.26959	1.657e-06	7.35604	2.34233
ENSSSCG00000009668	CLU	-3.1615	0.00711219	62.0667	19.6826
ENSSSCG00000008294	ACTG2	-3.12452	1.43609e-06	6.15083	1.8736
ENSSSCG00000022693	LBX1	-3.08017	0.000123016	4.25846	1.33015
ENSSSCG00000010624	DUSP5	-2.98037	0.00466478	2.00274	0.788701
ENSSSCG00000007189	SDCBP2	-2.90519	0.00348878	0.429335	1.36802
ENSSSCG00000027643	DIO2	-2.82543	0.00101335	1.60759	0.580636
ENSSSCG00000026492		-2.75742	0.00541268	6.54635	2.38662
ENSSSCG00000009837	CIT	-2.71111	0.00452201	0.437486	9.08808
ENSSSCG00000030589	HS3ST3A1	-2.66569	2.39711e-06	0.511535	0.21067
ENSSSCG00000016344		-2.58925	0.000656941	0.647131	0.366026
ENSSSCG00000007603	NPTX2	-2.41937	0.00862494	1.58784	0.732806
ENSSSCG00000014933	NAALAD2	-2.37118	0.00385913	0.272978	2.25132
ENSSSCG00000012647	PRR32	-2.36684	0.000223602	21.0785	8.83156
ENSSSCG00000016574	KCP	-2.34877	0.00123341	1.48039	0.634976
ENSSSCG00000016048	C2orf88	-2.34002	0.00234965	1.83293	0.761949
ENSSSCG00000000242	CH242-185F9.2	-2.32929	0.00447223	1.67415	0.76619
ENSSSCG00000021600		-2.32101	0.00297028	0.98449	0.430681
ENSSSCG00000028982	AKR1C4	-2.31033	0.000198961	6.20883	2.76095
ENSSSCG00000025277	AKR1C4	-2.2429	0.000530743	6.16386	2.80111
ENSSSCG00000025238	SHOX2	-2.22853	0.000322791	1.93079	0.944051
ENSSSCG00000030876	RBP5	-2.17861	0.0092807	4.27809	6.617
ENSSSCG00000012724	SLITRK2	-2.13898	0.00930333	0.658462	0.32062
ENSSSCG00000016700		-2.12192	0.000975473	14.9353	9.15528
ENSSSCG00000021428		-2.07322	0.00917369	1.97311	1.03942
ENSSSCG00000010426	PCDH15	-2.05028	0.00283025	0.899764	0.494464
ENSSSCG00000016131	ADAM23	-2.04229	0.00370896	1.33079	0.673736
ENSSSCG00000001050	EDN1	-1.99924	0.00435706	2.06351	1.14375
ENSSSCG00000016200	PRKAG3	-1.99887	0.00241521	10.5006	5.35117
ENSSSCG00000030136	HS3ST3B1	-1.99308	0.00423376	1.82119	1.05857
ENSSSCG00000009131	PITX2C	-1.95288	0.00995487	9.42191	4.78932
ENSSSCG00000006288	SELP	-1.91022	0.00979947	1.98434	0.997494
ENSSSCG00000008534	FAM179A	-1.8942	0.00590463	1.87497	1.52578
ENSSSCG00000001427	C4A	-1.8551	0.00847171	9.41375	4.64251
ENSSSCG00000027093	FOLH1	-1.74382	0.00645457	4.16728	2.48564
ENSSSCG00000015982	HOXD9	1.77793	0.00353199	4.92606	8.42985
ENSSSCG00000028369	RPL18	1.8236	0.00866598	1.46484	2.80915
ENSSSCG00000004218	RSPO3	1.84326	0.00750398	1.20863	3.85307
ENSSSCG00000004928	CILP	1.9027	0.0097355	29.6344	52.1738
ENSSSCG00000027625		1.94298	0.0034524	12.954	24.7903
ENSSSCG00000010728	CPXM2	1.96894	0.00322848	1.21457	2.6446
ENSSSCG00000029171	ATP5J2	1.97371	0.00321554	42.6651	80.9245
ENSSSCG00000025353	TNNT1	1.98817	0.00686161	790.85	1612.03
ENSSSCG00000024061	TNNI1	2.02589	0.00486728	603.022	1252.8
ENSSSCG00000015481	MYOC	2.0398	0.00070991	6.79629	13.7078
ENSSSCG00000006745	CASQ2	2.05246	0.00144487	88.0191	192.453
ENSSSCG00000016009	ITGA4	2.07665	0.00199293	0.751617	1.46592
ENSSSCG00000021585	OXTR	2.09687	0.000959341	1.6984	4.93088
ENSSSCG00000015270	FMOD	2.1312	0.00141803	17.9572	32.9034
ENSSSCG00000004273	COL19A1	2.13801	0.00121647	0.295386	2.19071
ENSSSCG00000030076	SLC6A13	2.17078	0.00410899	1.99811	7.12837
ENSSSCG00000004791	RASGRP1	2.3237	0.00589437	0.55908	1.58316
ENSSSCG00000008749	SLIT2	2.33028	0.000202053	0.570353	1.30344
ENSSSCG00000002264	ST8SIA2	2.36672	0.000371547	1.80746	4.54011
ENSSSCG00000007978	HBA	2.44488	0.000671865	290.698	706.206
ENSSSCG00000024681	TECRL	2.44784	0.000550516	6.34743	16.5427
ENSSSCG00000005278	PRUNE2	2.51529	0.000288227	0.924179	2.28235
ENSSSCG00000002029	MYH7	2.58651	0.000339514	341.47	874.353
ENSSSCG00000013350	DBX1	2.63807	0.00105508	0.210959	0.595337
ENSSSCG00000009216	SPP1	2.71003	0.00365361	4.3506	12.2859
ENSSSCG00000017535	HOXB4	2.74202	0.000160646	0.408886	1.1038
ENSSSCG00000030706	FAM43B	2.89716	0.00474333	1.38692	3.15894
ENSSSCG00000000749	SLC6A12	2.94517	0.000402256	0.889364	2.65857
ENSSSCG00000006589	S100A12	3.07476	0.0059786	1.49535	5.27896
ENSSSCG00000009442	LECT1	3.2447	0.00389286	0.274927	0.996205
ENSSSCG00000028808		3.35188	3.60003e-05	148.997	498.216
ENSSSCG00000000730	PRMT8	3.46159	1.77589e-05	0.161583	0.695384
ENSSSCG00000021873	CRABP1	3.52243	0.000173353	0.46177	1.51297
ENSSSCG00000012705	ZIC3	3.64616	0.00127866	0.162919	0.591933
ENSSSCG00000011349	CAMP	3.68746	0.00414929	0.145005	0.580346
ENSSSCG00000006590	S100A8	3.73713	0.00253319	1.44072	6.12626
ENSSSCG00000030699		3.82543	1.47113e-05	0.277195	0.943154
ENSSSCG00000000289	NFE2	4.03874	0.00054918	0.0955704	0.502666
ENSSSCG00000022834	PRSS45	4.06149	0.00105934	0.006754	1.24807
ENSSSCG00000018007		4.24783	3.54728e-07	26.1907	114.745
ENSSSCG00000006141	CA3	4.36055	4.46751e-07	81.6255	332.783
ENSSSCG00000017508	STAC2	4.36641	1.01944e-05	0.196701	1.09582
ENSSSCG00000012480	TNMD	4.51743	4.05985e-06	1.05307	4.11007
ENSSSCG00000006857	COL11A1	4.55202	5.37647e-08	0.990926	4.07048
ENSSSCG00000006588	S100A9	5.16861	0.000244127	1.98706	12.5877
ENSSSCG00000007082	OTOR	5.33582	2.46579e-07	2.4454	12.2794
ENSSSCG00000014727		5.34827	0.000515358	0.212686	1.19989
ENSSSCG00000004714	EPB42	5.45624	0.000448046	0.0588989	0.500723
ENSSSCG00000003140	FGF21	5.54373	0.00618891	2.1243	9.93223
ENSSSCG00000021877	PMAP-23	5.95795	0.0042538	0.119322	0.884918
ENSSSCG00000009529		6.27663	0.000152931	0.344336	3.16871
ENSSSCG00000021974	HOXC8	7.05895	5.39306e-12	0.300186	2.21769
ENSSSCG00000013575	RETN	7.27002	0.00155702	0.13157	1.3718
ENSSSCG00000029130	ELANE	7.56028	0.000119974	0.0936989	1.7933
ENSSSCG00000029879	LTF	7.62688	0.000173204	0.292369	2.84778
ENSSSCG00000009046	CH242-197H16.1	7.69148	0.000446889	0.0799118	0.747457
ENSSSCG00000001473	COL11A2	8.14541	2.75949e-10	0.719919	5.37511
ENSSSCG00000007436	MMP9	8.7081	0.000294656	0.189631	1.54723
ENSSSCG00000003099	PGLYRP	8.86897	2.56033e-05	0.146143	1.52972
ENSSSCG00000006492	BGLAP	8.92784	2.83295e-05	0.438583	5.17187
ENSSSCG00000023322	COL9A2	9.46576	1.53212e-05	0.0884852	1.06819
ENSSSCG00000013934	CILP2	9.84327	6.70998e-07	0.377201	3.55993
ENSSSCG00000013916	COMP	10.0221	6.82247e-07	1.01208	9.07882
ENSSSCG00000030585	HOXC6	10.2216	1.03835e-17	0.712632	6.70595
ENSSSCG00000017637	MPO	10.4642	0.00274624	0.0693154	0.896594
ENSSSCG00000004357	SIM1	10.6932	8.4273e-12	0.101921	1.23438
ENSSSCG00000017358	SLC4A1	12.4199	9.579e-06	0.0904789	1.28011
ENSSSCG00000013417	PRTN3	12.6252	0.000462151	0.115978	1.96631
ENSSSCG00000014726	HBE1	12.8319	7.24253e-06	0.0741099	0.939196
ENSSSCG00000023733	NPG1	12.9839	2.03726e-05	0.747968	11.8814
ENSSSCG00000013415	AZU1	14.2215	0.000740814	0.138337	2.37231
ENSSSCG00000004274	COL9A1	14.2742	2.93855e-05	0.0481981	0.794161
ENSSSCG00000027553		15.1438	0.000928068	0.0275243	0.599809
ENSSSCG00000026211		15.7839	4.05374e-10	0.0394664	0.657503
ENSSSCG00000028664		17.6959	2.19037e-06	0.43683	13.0786
ENSSSCG00000026199		18.2328	1.89065e-10	0.0339774	0.716181
ENSSSCG00000003051	CD177	18.5992	0.00016799	0.0314537	0.749614
ENSSSCG00000011334		23.0343	0.000246286	0.0161656	0.673989
ENSSSCG00000011692	ZIC1	24.0743	3.81366e-20	0.198521	4.44932
ENSSSCG00000014988	MMP13	27.126	8.45105e-06	0.0235713	0.908296
ENSSSCG00000022042		28.3905	3.98209e-06	0.146656	5.0108
ENSSSCG00000011693	ZIC4	34.1348	1.63556e-27	0.0403705	2.64088
ENSSSCG00000009219	IBSP	183.204	1.06837e-06	0.0041192	1.69091
RPKM: Reads per kilobase per million reads
