# Supplementary material for: Developmental Stage, Muscle and Genetic Type Modify Muscle Transcriptome in Pigs: Effects on Gene Expression and Regulatory Factors Involved in Growth and Metabolism
Source: PLoS One. 2016 Dec 9;11(12):e0167858. doi: 10.1371/journal.pone.0167858 (PMC5148031; doi:10.1371/journal.pone.0167858)
Supplement: S8 Table — (XLSX) [file pone.0167858.s008.xlsx]

## Sheet: S8
S8 Table - Enriched pathways in the set of differentially expressed genes conditional on muscle type (Longissimus dorsi (LD) vs Biceps femoris (BF)) at birth.
Upregulated in LD			Upregulated in BF
Pathway name	p-value	Molecules involved in pathway	Pathway name	p-value	Molecules involved in pathway
Hepatic Fibrosis / Hepatic Stellate Cell Activation	4.46107e-09	COL19A1,MYH7,MMP9,COL11A1,MMP13,COL11A2,COL9A1,COL9A2	LXR/RXR Activation	2.63743e-05	IL1RL1,C4A/C4B,CLU
Atherosclerosis Signaling	4.96274e-07	S100A8,MMP9,ITGA4,MMP13,COL11A2	Retinoate Biosynthesis I	3.49911e-05	AKR1C4,RBP5
Role of IL-17A in Psoriasis	1.22007e-05	S100A8,S100A9	Dermatan Sulfate Biosynthesis (Late Stages)	8.9467e-05	HS3ST3B1,HS3ST3A1
VDR/RXR Activation	5.43109e-05	BGLAP,CAMP,SPP1	Chondroitin Sulfate Biosynthesis (Late Stages)	0.000100754	HS3ST3B1,HS3ST3A1
Calcium Signaling	8.27181e-05	MYH7,CASQ2,TNNI1,TNNT1	Heparan Sulfate Biosynthesis (Late Stages)	0.000133691	HS3ST3B1,HS3ST3A1
Bladder Cancer Signaling	8.9467e-05	MMP9,FGF21,MMP13	Granulocyte Adhesion and Diapedesis	0.00015772	IL1RL1,SELP,CXCL13
Melatonin Degradation III	0.000109146	MPO	Chondroitin Sulfate Biosynthesis	0.000178861	HS3ST3B1,HS3ST3A1
Agranulocyte Adhesion and Diapedesis	0.000118312	MYH7,MMP9,ITGA4,MMP13	Heparan Sulfate Biosynthesis	0.000221371	HS3ST3B1,HS3ST3A1
Leukocyte Extravasation Signaling	0.00015772	MMP9,ITGA4,MMP13,RASGRP1	Dermatan Sulfate Biosynthesis	0.000221371	HS3ST3B1,HS3ST3A1
Inhibition of Matrix Metalloproteases	0.000496435	MMP9,MMP13	Agranulocyte Adhesion and Diapedesis	0.000221371	SELP,CXCL13,ACTG2
Granulocyte Adhesion and Diapedesis	0.00526178	MMP9,ITGA4,MMP13	Thyronamine and Iodothyronamine Metabolism	0.000275259	DIO2
GABA Receptor Signaling	0.00526178	SLC6A12,SLC6A13	Thyroid Hormone Metabolism I (via Deiodination)	0.000275259	DIO2
IL-8 Signaling	0.00668591	AZU1,MMP9,MPO	LPS/IL-1 Mediated Inhibition of RXR Function	0.000473822	HS3ST3B1,IL1RL1,HS3ST3A1
Airway Pathology in Chronic Obstructive Pulmonary Disease	0.00968342	MMP9	Retinoate Biosynthesis II	0.000496435	RBP5
Altered T Cell and B Cell Signaling in Rheumatoid Arthritis	0.021224	PRTN3,SPP1	VDR/RXR Activation	0.000726654	HOXA10,IL1RL1
Actin Cytoskeleton Signaling	0.021224	MYH7,FGF21,ITGA4	RhoA Signaling	0.00526178	CIT,ACTG2
Role of Osteoblasts, Osteoclasts and Chondrocytes in Rheumatoid Arthritis	0.0227233	BGLAP,MMP13,SPP1	Atherosclerosis Signaling	0.00558351	SELP,CLU
HIF1α Signaling	0.0461967	MMP9,MMP13	FXR/RXR Activation	0.00629389	C4A/C4B,CLU
			Bile Acid Biosynthesis, Neutral Pathway	0.00755308	AKR1C4
			Androgen Biosynthesis	0.0109901	AKR1C4
			The Visual Cycle	0.0109901	RBP5
			Acute Phase Response Signaling	0.0279666	C4A/C4B,RBP5
			Production of Nitric Oxide and Reactive Oxygen Species in Macrophages	0.0399217	HOXA10,CLU
			Hepatic Fibrosis / Hepatic Stellate Cell Activation	0.0429333	IL1RL1,EDN1
			Clathrin-mediated Endocytosis Signaling	0.0461967	CLU,ACTG2
