# Supplementary material for: Developmental Stage, Muscle and Genetic Type Modify Muscle Transcriptome in Pigs: Effects on Gene Expression and Regulatory Factors Involved in Growth and Metabolism
Source: PLoS One. 2016 Dec 9;11(12):e0167858. doi: 10.1371/journal.pone.0167858 (PMC5148031; doi:10.1371/journal.pone.0167858)
Supplement: S9 Table — (XLSX) [file pone.0167858.s009.xlsx]

## Sheet: S9
S9 Table - Enriched biological functions in the set of DE genes conditional on muscle: Longissimus dorsi (LD) vs. Biceps femoris (BF), at birth.
Upregulated in LD			Upregulated in BF
Enriched function	p-value	z-score1	Enriched function	p-value	z-score
inflammation of organ	1,03E-03	2,678	efflux of cholesterol	2,77E-04	-2,224
proliferation of cells	9,33E-04	2,566	muscle contraction	1,10E-04	-2,190
activation of mononuclear leukocytes	6,74E-05	2,554	binding of cells	2,01E-10	-2,071
cell movement of monocytes	3,97E-05	2,408	damage of genitourinary system	1,27E-03	-2,000
size of body	6,07E-04	2,378	calcinosis	7,89E-07	-1,982
activation of lymphocytes	7,78E-04	2,378	growth of organism	1,17E-03	-1,977
activation of cells	5,49E-07	2,206	quantity of connective tissue	3,87E-05	-1,792
accumulation of leukocytes	6,28E-07	1,982	hypoplasia of organ	5,80E-04	-1,773
killing of bacteria	6,47E-08	1,968	dysgenesis	7,80E-04	-1,773
migration of leukemia cell lines	7,34E-04	1,934	organismal death	2,22E-05	-1,390
killing of E. coli	2,84E-06	1,934	binding of leukocytes	6,79E-09	-1,368
neovascularization	2,14E-03	1,932	binding of granulocytes	2,75E-08	-1,236
accumulation of cells	1,87E-06	1,922	binding of gonadal cell lines	9,40E-05	-1,214
activation of leukocytes	3,56E-06	1,830	binding of blood cells	5,79E-09	-1,206
development of cardiovascular system	1,02E-07	1,820	size of bone	1,47E-03	-1,204
migration of cells	3,04E-07	1,817	synthesis of nitric oxide	1,44E-03	-1,161
migration of tumor cell lines	1,79E-03	1,815	phagocytosis of cells	3,67E-05	-1,055
activation of blood cells	9,99E-08	1,760	quantity of carbohydrate	4,83E-04	-1,040
activation of connective tissue cells	1,21E-04	1,746
quantity of neutrophils	6,33E-05	1,746
vascularization	4,74E-04	1,728
cell movement of mononuclear leukocytes	7,68E-04	1,534
accumulation of phagocytes	1,00E-07	1,521
Viral Infection	1,57E-03	1,505
vasculogenesis	2,75E-05	1,500
1Z-score: Predicted activation status of biological function. The higher the value, the more activated the functions is predicted to be.
