# Supplementary material for: Developmental Stage, Muscle and Genetic Type Modify Muscle Transcriptome in Pigs: Effects on Gene Expression and Regulatory Factors Involved in Growth and Metabolism
Source: PLoS One. 2016 Dec 9;11(12):e0167858. doi: 10.1371/journal.pone.0167858 (PMC5148031; doi:10.1371/journal.pone.0167858)
Supplement: S10 Table — (XLSX) [file pone.0167858.s010.xlsx]

## Sheet: S10
S10 Table - Transcription factors affecting differences in gene expression between Longissimus dorsi and Biceps Femoris muscles from Iberian pigs at birth.
	DE		IPA		RIF
Regulator name	FC	p-value	z-score	p-value	RIF1	RIF2
SIM1	10.6932	8.4273e-12	1,633	4,20E-04	1.80817
ATF2				6,65E-03		-2.76534
ELF4				9,28E-03	1.69618
ETV4				8,19E-03		-1.62277
FHL2				2,46E-04		-1.84989
GTF3A				2,25E-02		-1.663
LDB1				4,45E-02	-2.46907
MYBL2				1,49E-02		1.7662
NR2C1				2,25E-02		-1.7105
PHC1				1,81E-02		-1.78529
NFE2	4.03874	0.00054918				-2.71559
ZIC1	24.0743	3.81366e-20				-1.96447
ZIC4	34.1348	1.63556e-27				-1.72215
ZIC3	3.64616	0.00127866				2.73009
HOXA11	-26.9902	2.5015e-23				2.08895
DBX1	2.63807	0.00105508
HOXD9	1.77793	0.00353199
ENSSSCG00000016700	-2.12192	0.000975473
HOXB4	2.74202	0.000160646
SRF			-2,335	9,71E-13
MKL1			-2,172	1,94E-12
MKL2			-2,828	1,45E-10
FOS			0,548	2,30E-09
JUN			1,962	4,43E-08
ZBTB16			-1,477	9,09E-08
PHF1				1,07E-07
GDF2			0,896	2,67E-06
MEF2C			2,415	2,86E-06
CEBPA			3,088	2,88E-06
KMT2A			0,277	4,25E-06
RUNX2			1,185	8,06E-06
RUNX1			1,715	9,00E-06
KITLG				9,43E-06
JUND				1,17E-05
EGF			0,985	1,24E-05
CTNNB1			1,367	1,40E-05
YY1				1,74E-05
BMP7			0,327	2,01E-05
SP7				2,52E-05
GLI1			0,919	2,90E-05
BMP2			0,775	3,00E-05
EHF			1,000	3,04E-05
HOXC9				3,99E-05
ARNT2			1,890	4,39E-05
PPARGC1A			0,603	4,67E-05
TWIST1			-0,447	5,74E-05
TGFB2			-1,446	6,00E-05
CEBPE			1,961	7,29E-05
NOG				7,29E-05
GABPB1				8,38E-05
PDGFB			1,231	9,21E-05
GATA4			-0,830	9,82E-05
TGFB1			0,719	1,18E-04
LEP			0,398	1,26E-04
NFKBIA			-1,000	1,53E-04
SIX5				1,72E-04
HOXA10			-1,633	1,80E-04
FGF13				2,03E-04
GDF7				2,03E-04
JUNB				2,22E-04
SPI1			2,186	2,34E-04
NPM1				2,75E-04
PAX3				2,77E-04
GATA1				3,43E-04
CBFB				3,44E-04
HDAC3				4,02E-04
SNW1				4,23E-04
GABPA				4,50E-04
IGF1			0,604	4,55E-04
SMAD3				4,75E-04
GATA6			0,218	4,82E-04
NFYA				5,12E-04
MTPN			1,067	5,36E-04
MSX2				5,37E-04
ASXL1				5,62E-04
MEN1				5,84E-04
HDAC1				7,22E-04
ANGPT1				7,40E-04
MTF1				8,99E-04
FOSL2				9,20E-04
GLI2				9,33E-04
NKX2-1				1,11E-03
TGFB3			0,038	1,22E-03
ELK1				1,36E-03
POU4F1			-2,000	1,61E-03
RUNX3				1,62E-03
NKX3-1				1,71E-03
CDX1				1,71E-03
TFCP2				1,80E-03
HES1				1,91E-03
LEF1				2,01E-03
HDAC2				2,21E-03
RNF2				2,23E-03
Rhox5				2,35E-03
ATF4			0,757	2,41E-03
SP1			0,849	2,49E-03
DLX3				2,66E-03
ETS2				2,84E-03
CREB3L1				2,98E-03
RBPJ				3,03E-03
WWTR1				3,32E-03
VEGFA			0,765	3,34E-03
BMP4				3,38E-03
FGF7				3,54E-03
AGT			0,609	3,64E-03
MYOCD				4,33E-03
PGF				4,45E-03
NOV				4,45E-03
SSBP3				4,54E-03
HOXD13				4,54E-03
CREB3				4,54E-03
HTT				4,55E-03
FGF2			1,997	4,68E-03
TRPS1				4,86E-03
SMAD2				5,42E-03
GATA2				6,22E-03
TAF4B				6,67E-03
SMARCB1				7,00E-03
ISL1				7,33E-03
MYB				7,33E-03
ELF3				7,66E-03
COMMD3-BMI1				7,66E-03
FOSB				7,66E-03
CREBBP			-1,172	7,82E-03
TAF4				8,04E-03
TAL1				8,04E-03
MEF2D				8,19E-03
CEBPD				8,29E-03
ZFP36				8,73E-03
HOXC8				8,73E-03
GFI1				8,80E-03
STAT5A				8,90E-03
CEBPB			2,201	9,04E-03
OSTF1				9,07E-03
ING2				9,07E-03
ZNF350				9,07E-03
CUX1				9,85E-03
KLF1				1,04E-02
ERG				1,19E-02
SP3				1,28E-02
ZNF219				1,36E-02
KMT2C				1,36E-02
TIAL1				1,36E-02
EEF1D				1,36E-02
SPEN				1,36E-02
VEZF1				1,36E-02
SMAD1				1,43E-02
GH1			-1,982	1,50E-02
SMAD4				1,50E-02
PAX6				1,53E-02
MYC			0,420	1,57E-02
TBX21				1,64E-02
TP63			1,145	1,66E-02
PML				1,67E-02
BACH2				1,71E-02
PRDM1				1,76E-02
MTA1				1,78E-02
FGF16				1,81E-02
SSBP2				1,81E-02
ARID2				1,81E-02
HDAC10				1,81E-02
BCL11A				1,81E-02
KMT2B				1,81E-02
NOTCH1			0,000	1,84E-02
KLF4			-1,951	1,89E-02
PTF1A				1,94E-02
MSTN				2,01E-02
STAT3			0,386	2,04E-02
IKZF1				2,07E-02
TRIM28				2,17E-02
POU5F1				2,18E-02
FOXI1				2,25E-02
MYBBP1A				2,25E-02
GLIS1				2,25E-02
FIGF				2,25E-02
AIRE				2,26E-02
YAP1				2,26E-02
ATN1				2,33E-02
DKK1				2,34E-02
FLI1				2,42E-02
KLF5				2,42E-02
EZH2				2,47E-02
ID1				2,51E-02
NFKB2				2,51E-02
RELA			0,068	2,54E-02
KLF2				2,61E-02
SIN3A				2,69E-02
GHRL				2,69E-02
HOXD8				2,70E-02
IRX4				2,70E-02
HOXB1				2,70E-02
HNF4G				2,70E-02
ETV3				2,70E-02
OGN				2,70E-02
Gm21596/Hmgb1				2,70E-02
EGR2				2,80E-02
NFATC3				2,87E-02
MBD2				2,87E-02
SOX9				2,87E-02
USF2				2,96E-02
MED1				3,00E-02
FOXL2				3,05E-02
KDM3A				3,14E-02
ATF7				3,14E-02
LMX1A				3,14E-02
HOXD10				3,24E-02
NFYB				3,33E-02
RELB				3,43E-02
OTX2				3,43E-02
NFATC1				3,53E-02
TCF7L2				3,53E-02
TEAD3				3,58E-02
DLX5				3,58E-02
GDNF				3,63E-02
TCF4				3,84E-02
STAT5B				3,89E-02
FOSL1				3,94E-02
RUNX1T1				4,02E-02
PRRX1				4,02E-02
FGF3				4,02E-02
SOX8				4,02E-02
HDAC9				4,02E-02
DNAJB6				4,02E-02
BTC				4,02E-02
EGR1				4,25E-02
IFI16				4,25E-02
HOXA9				4,44E-02
RBPJL				4,45E-02
MXD1				4,45E-02
ZFHX3				4,45E-02
HOXB3				4,45E-02
HOXB7				4,45E-02
RCOR2				4,45E-02
HMGB1				4,47E-02
NCOR1				4,80E-02
USF1				4,80E-02
LMX1B				4,89E-02
HIF3A				4,89E-02
CEBPG				4,89E-02
GRN				4,89E-02
RCOR1				4,89E-02
HGF			1,956	7,23E-02
ACTN2						1.85162
AEBP2						1.90882
ANKRD1					3.0495
ARID5A					2.72767
ARID5B					2.60841
ATF3					1.86406
BACH1					1.72586
BARX2					3.98869	2.637
BHLHE40					-1.87751
BRD2					1.71806
CITED1					1.51777
CITED2					-1.9868
CNOT3						-2.09742
COPS5					1.98515
CREB3L2					-1.89933
CREB3L4						1.72869
CREM					-2.14919
CRYM						1.93445
DNMT3B						1.80291
E2F1						2.2254
EDF1						-2.03187
ETS1					1.63314
FHL5						1.87505
FOXM1						2.2392
FOXO4					-2.5297
FOXP4					1.79757
GATA3						-1.69072
GPS2					2.32425
GZF1					-2.40494
HELLS					-1.84421
HEY1						1.66078
HEY2						-2.35102
HIVEP2					-2.14538
HJURP						2.62815
HLX					1.58461
HOXB9						2.18336
HOXC4					-2.11936
HOXD4						-3.64316
ID2					3.01588
IKZF2					-2.27214	-1.72431
IRX3						-1.69235
JMJD1C						1.84326
JUP						2.01441
KAT5					1.89256	-2.90844
MPND						-3.18932
MXD3						1.83139
NFAT5					1.53962
NFXL1					-2.4784
NR0B2					1.948
NR1I3						-2.99835
NR2F1						1.73753
NR4A3					-1.87415
PBX3						2.28059
PCBD1						1.98334
PEG3						1.84754
PIAS3						2.00374
PITX3						-1.83577
POU3F1					-2.78354
PPARD						-2.21669
PPARGC1B						1.66099
PROX1						-1.73811
RFX1					-2.08059
RREB1					-2.41205
SIX2						-2.74111
SIX6					-2.93942
SKIL						1.9022
SMARCAD1					-2.14063
SMARCD3						-1.79563
SOX15					1.61178
SP140						2.41643
SS18					1.80338	-1.64733
STAT2						2.88502
SUPT4H1						-2.16265
TCF3					1.99587
TDP2					2.15294
THAP3					1.95532
THRA						-1.62134
TP53BP2					3.18282
TRIM5						2.02163
UBP1						-3.63214
WDHD1					-2.34382	2.23398
YBX3						1.70609
ZBED6					2.36632
ZBTB11						-1.65619
ZBTB2					2.79774	2.11438
ZBTB33						-1.74699
ZBTB44						1.74141
ZHX1					1.6581
ZNF281					1.71947
ZNF283					1.8994
ZNF287					-1.94756
ZNF32					2.09183
ZNF366						-1.97778
ZNF45					1.63009
ZNF516					1.69458
ZNF584						1.68483
ZNF606					-2.74757
ZNF652					2.15088
ZNF689					1.71333
ZNF697					4.20595
ZNF70						-1.69811
ZNF77					-2.03493
ZNF787						-2.989
ENSSSCG00000000437					2.98044	1.74546
ENSSSCG00000000501					-1.8449
ENSSSCG00000001905						1.99991
ENSSSCG00000002877					1.98501
ENSSSCG00000003243					1.83772
ENSSSCG00000003649					1.54387
ENSSSCG00000003981					-1.91172
ENSSSCG00000003985						1.88331
ENSSSCG00000006508						1.65505
ENSSSCG00000006723					1.86991
ENSSSCG00000007965					-2.07417
ENSSSCG00000008117						-1.96997
ENSSSCG00000008893						-2.00348
ENSSSCG00000008909					1.56037
ENSSSCG00000008996						-1.73607
ENSSSCG00000009462					1.59897
ENSSSCG00000009560						-1.73232
ENSSSCG00000009655					-1.89286
ENSSSCG00000009761					-2.04847
ENSSSCG00000011810					1.80471
ENSSSCG00000013862					-2.54973
ENSSSCG00000015785						3.14323
ENSSSCG00000016690					2.91866
ENSSSCG00000017623						1.80181
ENSSSCG00000017904					2.04824
FC: Fold-Change
Z-score: reflects the activation state of predicted transcriptional regulators. It is based on the experimentally observed gene expression, and on literature‐derived regulation direction information, which can be either “activating” or “inhibiting”
RIF1 (z)extreme scores identify those transcription factors that are consistently most differentially co-expressed with highly abundant and highly DE genes. Bootstrap 95% and 99% confidence intervals for RIF1 z-scores:-2.8419/1.4796 and -1.7807/2.0577, respectively.
RIF2(z)extreme scores identify transcription factors with the most altered ability to predict the abundance of DE genes. Bootstrap 95% and 99% confidence intervals for RIF2 z-scores: -2.4238/1.6538 and -1.6175/2.1600, respectively.
