# Supplementary material for: Developmental Stage, Muscle and Genetic Type Modify Muscle Transcriptome in Pigs: Effects on Gene Expression and Regulatory Factors Involved in Growth and Metabolism
Source: PLoS One. 2016 Dec 9;11(12):e0167858. doi: 10.1371/journal.pone.0167858 (PMC5148031; doi:10.1371/journal.pone.0167858)
Supplement: S11 Table — (XLSX) [file pone.0167858.s011.xlsx]

## Sheet: S11
S11 Table - RNA Seq and qPCR differential expression results and correlation coefficient (r) between the two used methodologies
		RNA Seq		qPCR		Correlation (r)
Gene symbol	Gene name	P-value	Fold change	P-value	Fold change
Differetianly expressed genes afected by growing stage
MTUS2	Microtubule Associated Tumor Suppressor Candidate 2	6.9961e-42	-17.8452	<.0001	-10.3956	0.836615
ALDH2	Aldehyde Dehydrogenase 2 Family (Mitochondrial)	3.33274e-19	5.44349	<.0001	10.1099	0.664079
Differetianly expressed genes afected by genetic type
ADAMTS8	ADAM Metallopeptidase With Thrombospondin Type 1 Motif, 8	2.0849e-05	4.86782	0.025	2.63335	0.912552
HDAC9	Histone Deacetylase 9	0.000223673	-3.70219	0.0218	-2.48889	0.88018
Differetianly expressed genes afected by muscle type
SIM1	Single-Minded Family BHLH Transcription Factor 1	8.4273e-12	10.6932	<.0001	9.78112	0.815
